# Supplementary material for: High Content Image Analysis of Cellular Responses of the Murine J774A.1 Cell Line and Primary Human Cells Alveolar Macrophages to an Extended Panel of Pharmaceutical Agents
Source: Pharm Res. 2025 Jan 7;42(1):93–108. doi: 10.1007/s11095-024-03806-y (PMC11785622; doi:10.1007/s11095-024-03806-y)
Supplement: Supplementary file 1 — Supplementary file1 (XLSX 102 KB) [file 11095_2024_3806_MOESM1_ESM.xlsx]

## Sheet: Apoptosis
hAM		Adherent Cells ↓
Apoptosis inducers		1	2	3	4	5
	Actinomycin D 0.05	36.9176	53.4392	28.0875	0.1	36.3917
	0.1	64.8746	65.0794	44.6587	22.9282	37.5482
	Camptothecin 0.05	0.1	11.1111	15.8937	0.1	14.8805
	0.1	0.1	0.1	0.1	0.1	8.86662
	Staurosporine 0.05	24.7312	0.1	22.147	16.0538	28.0648
	0.1	23.2975	7.93651	14.9557	63.9462	30.6091
		Mitochondrial Acitivity ↑
		1	2	3	4	5	Min	Q1	Median	Q3	Max	Score
	Actinomycin D 0.05	2.273	5.682	4.348	4.878	2.545	2.273	2.409	4.348	5.28	5.682	1
	0.1	2.041	3.03	3.955	8.602	9.63	2.041	2.5355	3.955	9.116	9.63	1
	Camptothecin 0.05	1.843	5.357	4.461	4.724	5.163	1.843	3.152	4.724	5.26	5.357	1
	0.1	0.444	6.161	2.381	0.402	3.553	0.402	0.423	2.381	4.857	6.161	1
	Staurosporine 0.05	3.81	2.655	1.606	3.846	8.682	1.606	2.1305	3.81	6.264	8.682	1
	0.1	0	0.575	1.471	0	7.333	0	0	0.575	4.402	7.333	1
		Mitochondrial Acitivity ↓
		1	2	3	4	5	Min	Q1	Median	Q3	Max	Score
	Actinomycin D 0.05	3.409	0	2.174	0.542	1.818	0	0.271	1.818	2.7915	3.409	1
	0.1	8.163	0	3.39	2.151	0	0	0	2.151	5.7765	8.163	1
	Camptothecin 0.05	0.922	0	1.115	1.181	3.533	0	0.461	1.115	2.357	3.533	1
	0.1	0.889	0	1.488	5.221	2.538	0	0.4445	1.488	3.8795	5.221	1
	Staurosporine 0.05	1.905	0.885	4.016	1.923	2.572	0.885	1.395	1.923	3.294	4.016	1
	0.1	5.607	1.149	6.985	23.881	6	1.149	3.378	6	15.433	23.881	1
		Membrane Permeability ↑
		1	2	3	4	5	Min	Q1	Median	Q3	Max	Score
	Actinomycin D 0.05	5.682	1.136	0.87	6.775	17.455	0.87	1.003	5.682	12.115	17.455	1
	0.1	2.041	0	4.52	9.319	30.37	0	1.0205	4.52	19.8445	30.37	1
	Camptothecin 0.05	16.59	2.976	1.487	2.165	25.815	1.487	1.826	2.976	21.2025	25.815	1
	0.1	6.667	4.265	2.083	1.606	17.513	1.606	1.8445	4.265	12.09	17.513	1
	Staurosporine 0.05	9.524	1.327	0	55.128	28.617	0	0.6635	9.524	41.8725	55.128	1
	0.1	4.673	0.575	0	13.433	27.667	0	0.2875	4.673	20.55	27.667	1
hAM		Abnormal Nuclear Area
Apoptosis inducers		1	2	3	4	5	Min	Q1	Median	Q3	Max	Score
	Actinomycin D 0.05	13.636	4.545	12.174	8.13	7.636	4.545	6.0905	8.13	12.905	13.636	1
	0.1	4.082	12.121	20.339	10.036	4.815	4.082	4.4485	10.036	16.23	20.339	2
	Camptothecin 0.05	5.069	1.786	7.435	3.15	6.793	1.786	2.468	5.069	7.114	7.435	1
	0.1	5.778	2.37	6.845	3.213	6.853	2.37	2.7915	5.778	6.849	6.853	1
	Staurosporine 0.05	2.857	6.195	6.426	3.205	4.18	2.857	3.031	4.18	6.3105	6.426	1
	0.1	12.15	5.172	6.25	10.448	9.667	5.172	5.711	9.667	11.299	12.15	1
		Cellular Area ↑
		1	2	3	4	5	Min	Q1	Median	Q3	Max	Score
	Actinomycin D 0.05	5.682	2.273	4.348	0.813	3.636	0.813	1.543	3.636	5.015	5.682	1
	0.1	8.163	1.515	2.26	0.717	3.333	0.717	1.116	2.26	5.748	8.163	1
	Camptothecin 0.05	20.737	4.762	7.063	1.575	5.707	1.575	3.1685	5.707	13.9	20.737	1
	0.1	11.111	5.687	4.464	1.606	5.33	1.606	3.035	5.33	8.399	11.111	1
	Staurosporine 0.05	3.81	4.867	1.205	1.282	1.286	1.205	1.2435	1.286	4.3385	4.867	1
	0.1	4.673	5.172	2.574	0	1.333	0	0.6665	2.574	4.9225	5.172	1
		Polynucleated Cells ↑
		1	2	3	4	5	Min	Q1	Median	Q3	Max	Score
	Actinomycin D 0.05	0	0.913	0	3.325	2.899	0	0	0.913	3.112	3.325	1
	0.1	1.724	0.893	0	4.762	3.297	0	0.4465	1.724	4.0295	4.762	1
	Camptothecin 0.05	2.239	0.973	0.216	6.098	2.612	0.216	0.5945	2.239	4.355	6.098	1
	0.1	1.081	0.373	0.648	4.526	4.232	0.373	0.5105	1.081	4.379	4.526	1
	Staurosporine 0.05	0	0.758	0	3.185	2.778	0	0	0.758	2.9815	3.185	1
	0.1	1.136	1.905	0.796	0.635	1.226	0.635	0.7155	1.136	1.5655	1.905	1
		Vacoule Area ↑
		1	2	3	4	5	Min	Q1	Median	Q3	Max	Score
	Actinomycin D 0.05	2.941	4.11	9.668	6.905	9.275	2.941	3.5255	6.905	9.4715	9.668	1
	0.1	8.621	10.714	5.948	6.746	12.088	5.948	6.347	8.621	11.401	12.088	1
	Camptothecin 0.05	2.985	4.38	10.776	5.691	10.821	2.985	3.6825	5.691	10.7985	10.821	1
	0.1	3.784	6.903	3.888	4.741	9.577	3.784	3.836	4.741	8.24	9.577	1
	Staurosporine 0.05	1.149	12.879	15.26	3.503	2.963	1.149	2.056	3.503	14.0695	15.26	1
	0.1	1.136	10.476	10.191	1.587	1.895	1.136	1.3615	1.895	10.3335	10.476	1
		Neutral Lipids ↑
		1	2	3	4	5	Min	Q1	Median	Q3	Max	Score
	Actinomycin D 0.05	0	20.896	2.041	15.564	13.924	0	1.0205	13.924	18.23	20.896	2
	0.1	3.846	16.129	11	15.457	13.019	3.846	7.423	13.019	15.793	16.129	2
	Camptothecin 0.05	0	6.977	6.8	10.16	13.924	0	3.4	6.977	12.042	13.924	1
	0.1	3.415	14.97	7.609	7.713	6.682	3.415	5.0485	7.609	11.3415	14.97	1
	Staurosporine 0.05	6.098	11.852	7.767	0.671	19.843	0.671	3.3845	7.767	15.8475	19.843	1
	0.1	0	12.879	9.119	2.703	17.849	0	1.3515	9.119	15.364	17.849	1
		Phospholipids ↑
		1	2	3	4	5	Min	Q1	Median	Q3	Max	Score
	Actinomycin D 0.05	0	3.731	1.224	3.113	2.215	0	0.612	2.215	3.422	3.731	1
	0.1	0	2.151	0	1.577	2.493	0	0	1.577	2.322	2.493	1
	Camptothecin 0.05	0	2.326	3.6	2.139	2.532	0	1.0695	2.326	3.066	3.6	1
	0.1	0	4.192	0.725	1.596	2.673	0	0.3625	1.596	3.4325	4.192	1
	Staurosporine 0.05	1.22	1.481	2.427	10.738	5.222	1.22	1.3505	2.427	7.98	10.738	1
	0.1	0	3.03	1.824	10.811	7.551	0	0.912	3.03	9.181	10.811	1

## Sheet: CADs
hAM		Adherent Cells ↓
CADs		1	2	3	4	5
	Amiodarone 1	0.1	24.3386	0.1	0.1	0.1
	5	0.1	39.1534	13.0797	0.1	13.4927
	Azithromycin 5	0.1	15.3439	19.6456	29.5067	33.8473
	10	63.4409	28.0423	73.4237	42.9596	35.2352
	Amitryptiline 5	0.1	0.1	0.1	0.1	8.17271
	10	0.1	-11.6402	26.5242	0.1	19.0439
	Bedaquiline 5	0.1	6.87831	4.01251	0.1	5.16577
	10	0.1	42.328	0.1	7.44395	14.4179
		Mitochondrial Acitivity ↑
		1	2	3	4	5	Min	Q1	Median	Q3	Max	Score
	Amiodarone 1	3.352	0.699	1.563	1.205	4.96	0.699	0.952	1.563	4.156	4.96	1
	5	8.642	3.478	3.597	4.5	4.278	3.478	3.5375	4.278	6.571	8.642	1
	Azithromycin 5	0.714	0	2.335	0	0	0	0	0	1.5245	2.335	1
	10	0	0	0	0	0	0	0	0	0	0	1
	Amitriptyline 5	0.546	4.225	3.161	0	0.252	0	0.126	0.546	3.693	4.225	1
	10	2.353	0.948	0	0.529	1.429	0	0.2645	0.948	1.891	2.353	1
	Bedaquiline 5	5.988	1.705	0.326	0	0	0	0	0.326	3.8465	5.988	1
	10	4	0.917	0	0	0	0	0	0	2.4585	4	1
hAM		Mitochondrial Acitivity ↓
CADs		1	2	3	4	5	Min	Q1	Median	Q3	Max	Score
	Amiodarone 1	0	0.699	2.865	4.418	2.976	0	0.3495	2.865	3.697	4.418	1
	5	0.617	0	0	2	0.802	0	0	0.617	1.401	2	1
	Azithromycin 5	4.286	0.625	4.28	19.847	7.343	0.625	2.4525	4.286	13.595	19.847	1
	10	5.882	0.735	67.059	18.868	34.643	0.735	3.3085	18.868	50.851	67.059	2
	Amitriptyline 5	0.546	0	4.31	6.364	4.534	0	0.273	4.31	5.449	6.364	1
	10	4.706	0	13.617	7.937	4.571	0	2.2855	4.706	10.777	13.617	1
	Bedaquiline 5	0	0.568	19.218	8.421	12.683	0	0.284	8.421	15.9505	19.218	1
	10	0	0.917	70.058	18.605	29.189	0	0.4585	18.605	49.6235	70.058	2
		Membrane Permeability ↑
		1	2	3	4	5	Min	Q1	Median	Q3	Max	Score
	Amiodarone 1	17.318	3.497	4.688	24.9	9.524	3.497	4.0925	9.524	21.109	24.9	1
	5	64.815	22.609	11.151	3	33.957	3	7.0755	22.609	49.386	64.815	2
	Azithromycin 5	2.143	0	5.447	8.397	7.692	0	1.0715	5.447	8.0445	8.397	1
	10	17.647	0	0	20.755	17.143	0	0	17.143	19.201	20.755	2
	Amitriptyline 5	16.393	3.286	2.299	3.636	2.267	2.267	2.283	3.286	10.0145	16.393	1
	10	10.588	0.948	1.702	3.175	4.286	0.948	1.325	3.175	7.437	10.588	1
	Bedaquiline 5	6.587	0	0.977	6.842	10.488	0	0.4885	6.587	8.665	10.488	1
	10	1.143	0	0.291	4.651	4.865	0	0.1455	1.143	4.758	4.865	1
		Abnormal Nuclear Area
		1	2	3	4	5	Min	Q1	Median	Q3	Max	Score
	Amiodarone 1	5.028	2.098	6.771	2.008	7.937	2.008	2.053	5.028	7.354	7.937	1
	5	4.938	4.348	11.871	4	5.08	4	4.174	4.938	8.4755	11.871	1
	Azithromycin 5	4.286	3.125	6.226	5.344	6.294	3.125	3.7055	5.344	6.26	6.294	1
	10	5.882	1.471	40	16.038	9.643	1.471	3.6765	9.643	28.019	40	1
	Amitriptyline 5	6.011	3.286	8.908	2.727	6.801	2.727	3.0065	6.011	7.8545	8.908	1
	10	3.529	2.844	8.936	5.291	8.286	2.844	3.1865	5.291	8.611	8.936	1
	Bedaquiline 5	6.587	1.136	7.818	2.105	10	1.136	1.6205	6.587	8.909	10	1
	10	5.714	4.587	9.884	5.814	8.108	4.587	5.1505	5.814	8.996	9.884	1
hAM		Cellular Area ↑
CADs		1	2	3	4	5	Min	Q1	Median	Q3	Max	Score
	Amiodarone 1	3.911	4.895	4.167	2.811	2.778	2.778	2.7945	3.911	4.531	4.895	1
	5	3.704	2.609	6.115	3.5	12.834	2.609	3.0545	3.704	9.4745	12.834	1
	Azithromycin 5	2.143	0.625	1.556	0	3.497	0	0.3125	1.556	2.82	3.497	1
	10	3.922	0.735	0	0	1.071	0	0	0.735	2.4965	3.922	1
	Amitriptyline 5	3.279	3.756	2.011	0.909	2.771	0.909	1.46	2.771	3.5175	3.756	1
	10	4.118	6.635	0	0	2	0	0	2	5.3765	6.635	1
	Bedaquiline 5	5.988	2.841	0.977	0	0.732	0	0.366	0.977	4.4145	5.988	1
	10	9.714	0.917	0.291	0	0.27	0	0.135	0.291	5.3155	9.714	1
		Polynucleated Cells ↑
		1	2	3	4	5	Min	Q1	Median	Q3	Max	Score
	Amiodarone 1	1.852	0.42	0.648	3.488	5.251	0.42	0.534	1.852	4.3695	5.251	1
	5	2.419	1.408	1.46	2.143	3.846	1.408	1.434	2.143	3.1325	3.846	1
	Azithromycin 5	1.739	1.075	0.728	1.622	1.619	0.728	0.9015	1.619	1.6805	1.739	1
	10	0	0	2.299	5.691	2.749	0	0	2.299	4.22	5.691	1
	Amitriptyline 5	0.758	0.406	1.323	5.521	2.88	0.406	0.582	1.323	4.2005	5.521	1
	10	5.263	0.488	1.742	5.97	3.093	0.488	1.115	3.093	5.6165	5.97	1
	Bedaquiline 5	0.676	1.729	1.481	3.03	5.512	0.676	1.0785	1.729	4.271	5.512	1
	10	0.758	2.183	0.388	1.242	4	0.388	0.573	1.242	3.0915	4	1
		Vacoule Area ↑
		1	2	3	4	5	Min	Q1	Median	Q3	Max	Score
	Amiodarone 1	3.704	22.269	12.311	2.326	7.306	2.326	3.015	7.306	17.29	22.269	1
	5	18.548	1.878	18.735	16.429	10.86	1.878	6.369	16.429	18.6415	18.735	2
	Azithromycin 5	0.87	7.258	6.553	1.081	8.502	0.87	0.9755	6.553	7.88	8.502	1
	10	2.703	12.755	4.598	4.878	4.811	2.703	3.6505	4.811	8.8165	12.755	1
	Amitriptyline 5	1.515	7.099	8.73	1.227	4.188	1.227	1.371	4.188	7.9145	8.73	1
	10	3.509	5.366	14.286	2.239	4.467	2.239	2.874	4.467	9.826	14.286	1
	Bedaquiline 5	4.054	14.121	5.926	1.299	8.661	1.299	2.6765	5.926	11.391	14.121	1
	10	3.788	6.55	9.496	1.242	6.462	1.242	2.515	6.462	8.023	9.496	1
hAM		Neutral Lipids ↑
CADs		1	2	3	4	5	Min	Q1	Median	Q3	Max	Score
	Amiodarone 1	5.263	7.143	7.022	3.017	7.317	3.017	4.14	7.022	7.23	7.317	1
	5	2.959	21.008	1.379	5.464	8.706	1.379	2.169	5.464	14.857	21.008	1
	Azithromycin 5	5.185	11.321	0.694	2.105	11.839	0.694	1.3995	5.185	11.58	11.839	1
	10	1.6	8.04	1.18	0.909	7.053	0.909	1.0445	1.6	7.5465	8.04	1
	Amitriptyline 5	3.286	5.988	5	7.339	9.442	3.286	4.143	5.988	8.3905	9.442	1
	10	2.162	14.045	4.563	1.899	8.205	1.899	2.0305	4.563	11.125	14.045	1
	Bedaquiline 5	6.667	12.676	3.478	7.207	8.632	3.478	5.0725	7.207	10.654	12.676	1
	10	7.619	13.065	9.459	7.031	7.937	7.031	7.325	7.937	11.262	13.065	1
		Phospholipids ↑
		1	2	3	4	5	Min	Q1	Median	Q3	Max	Score
	Amiodarone 1	32.237	3.571	26.685	41.379	26.016	3.571	14.7935	26.685	36.808	41.379	3
	5	69.231	7.563	93.793	79.235	55.529	7.563	31.546	69.231	86.514	93.793	3
	Azithromycin 5	12.593	2.516	20.486	53.684	21.159	2.516	7.5545	20.486	37.4215	53.684	2
	10	8	2.01	42.773	70	34.761	2.01	5.005	34.761	56.3865	70	2
	Amitriptyline 5	9.859	2.395	6.053	19.725	11.159	2.395	4.224	9.859	15.442	19.725	1
	10	57.838	5.056	37.262	53.797	32.308	5.056	18.682	37.262	55.8175	57.838	3
	Bedaquiline 5	65.556	4.225	81.449	66.667	31.368	4.225	17.7965	65.556	74.058	81.449	3
	10	74.762	5.528	86.486	81.641	47.619	5.528	26.5735	74.762	84.0635	86.486	3

## Sheet: Beta agonists
hAM		Adherent Cells ↓
Beta-agonists		1	2	3	4	5
	Salbutamol 1	0.1	0.1	16.2064	0.1	23.2074
	5	0.1	0.1	0.1	0.1	10.4857
	Formoterol 5	0.1	9.52381	0.1	1.52466	8.40401
	10	0.1	6.34921	23.0849	12.8251	32.9221
	Indacaterol 5	0.1	0.1	0.1	0.1	0.1
	10	0.1	0.1	4.63783	5.29148	0.1
	Salmeterol 5	0.1	0.1	9.64044	8.28729	7.7101
	10	8.24373	64.5503	57.1652	31.4917	47.4942
		Mitochondrial Acitivity ↑
		1	2	3	4	5	Min	Q1	Median	Q3	Max	Score
	Salbutamol 1	2.062	2.119	6.343	3.333	1.506	1.506	1.784	2.119	4.838	6.343	1
	5	0.966	0	0	0	0	0	0	0	0.483	0.966	1
	Formoterol 5	1.25	1.17	0	0.546	0	0	0	0.546	1.21	1.25	1
	10	0	1.695	0	0.617	0	0	0	0	1.156	1.695	1
	Indacaterol 5	1.775	0.422	0	0	0	0	0	0	1.0985	1.775	1
	10	0	0	0	0	0	0	0	0	0	0	1
	Salmeterol 5	3.361	0	0	0	0	0	0	0	1.6805	3.361	1
	10	1.563	0	0	0	0	0	0	0	0.7815	1.563	1
hAM		Mitochondrial Acitivity ↓
Beta-agonists		1	2	3	4	5	Min	Q1	Median	Q3	Max	Score
	Salbutamol 1	0	0.424	1.119	3.81	4.217	0	0.212	1.119	4.0135	4.217	1
	5	0.966	0	11.89	17.436	23.256	0	0.483	11.89	20.346	23.256	2
	Formoterol 5	0.625	0.585	14.444	9.29	11.616	0.585	0.605	9.29	13.03	14.444	1
	10	1.235	0	54.065	8.642	32.759	0	0.6175	8.642	43.412	54.065	1
	Indacaterol 5	1.183	0.844	25	14.508	17.89	0.844	1.0135	14.508	21.445	25	2
	10	7.447	1.538	62.623	10.795	25.979	1.538	4.4925	10.795	44.301	62.623	2
	Salmeterol 5	0	1.732	11.419	3.916	14.787	0	0.866	3.916	13.103	14.787	1
	10	4.688	1.493	81.022	10.484	35.242	1.493	3.0905	10.484	58.132	81.022	2
		Membrane Permeability ↑
		1	2	3	4	5	Min	Q1	Median	Q3	Max	Score
	Salbutamol 1	6.701	2.119	10.448	7.143	7.831	2.119	4.41	7.143	9.1395	10.448	1
	5	2.899	0	1.22	2.051	3.876	0	0.61	2.051	3.3875	3.876	1
	Formoterol 5	6.875	1.754	1.389	3.279	6.061	1.389	1.5715	3.279	6.468	6.875	1
	10	3.086	1.13	1.22	1.235	5.862	1.13	1.175	1.235	4.474	5.862	1
	Indacaterol 5	1.775	0.422	0.882	0.518	4.358	0.422	0.47	0.882	3.0665	4.358	1
	10	0.532	0.513	0	2.273	1.237	0	0.2565	0.532	1.755	2.273	1
	Salmeterol 5	5.462	0.866	1.73	6.928	13.033	0.866	1.298	5.462	9.9805	13.033	1
	10	10.938	0	1.46	7.258	35.242	0	0.73	7.258	23.09	35.242	1
		Abnormal Nuclear Area
		1	2	3	4	5	Min	Q1	Median	Q3	Max	Score
	Salbutamol 1	5.67	3.39	5.97	5.238	4.518	3.39	3.954	5.238	5.82	5.97	1
	5	7.246	1.852	5.793	4.615	11.886	1.852	3.2335	5.793	9.566	11.886	1
	Formoterol 5	6.25	5.263	9.444	2.732	10.354	2.732	3.9975	6.25	9.899	10.354	1
	10	5.556	6.215	6.911	4.321	8.276	4.321	4.9385	6.215	7.5935	8.276	1
	Indacaterol 5	4.142	5.063	9.118	3.627	9.174	3.627	3.8845	5.063	9.146	9.174	1
	10	3.723	6.154	5.246	4.545	7.835	3.723	4.134	5.246	6.9945	7.835	1
	Salmeterol 5	13.025	3.463	7.958	3.916	9.774	3.463	3.6895	7.958	11.3995	13.025	1
	10	10.156	7.463	17.518	4.032	10.573	4.032	5.7475	10.156	14.0455	17.518	2
hAM		Cellular Area ↑
Beta-agonists		1	2	3	4	5	Min	Q1	Median	Q3	Max	Score
	Salbutamol 1	7.732	5.085	3.358	3.81	8.133	3.358	3.584	5.085	7.9325	8.133	1
	5	15.459	5.556	1.22	0.513	1.809	0.513	0.8665	1.809	10.5075	15.459	1
	Formoterol 5	2.5	0.585	0	0	0	0	0	0	1.5425	2.5	1
	10	1.852	0	0.407	0	0.69	0	0	0.407	1.271	1.852	1
	Indacaterol 5	5.917	1.688	0.588	1.036	1.376	0.588	0.812	1.376	3.8025	5.917	1
	10	1.596	1.538	0	0.568	0.825	0	0.284	0.825	1.567	1.596	1
	Salmeterol 5	11.765	0.866	1.384	0	1.253	0	0.433	1.253	6.5745	11.765	1
	10	6.25	0	0	0	0.441	0	0	0	3.3455	6.25	1
		Polynucleated Cells ↑
		1	2	3	4	5	Min	Q1	Median	Q3	Max	Score
	Salbutamol 1	1.351	0.83	1.227	3.774	3.667	0.83	1.0285	1.351	3.7205	3.774	1
	5	0.513	0.308	1.348	5.882	5.25	0.308	0.4105	1.348	5.566	5.882	1
	Formoterol 5	5.172	1.114	2.006	4.737	8.711	1.114	1.56	4.737	6.9415	8.711	1
	10	4.505	1.091	1.423	4.938	5.195	1.091	1.257	4.505	5.0665	5.195	1
	Indacaterol 5	0.833	0.364	0.962	2.344	4.167	0.364	0.5985	0.962	3.2555	4.167	1
	10	1.449	0.767	1.887	1.98	4.435	0.767	1.108	1.887	3.2075	4.435	1
	Salmeterol 5	2.073	1.285	2.18	4.638	6.25	1.285	1.679	2.18	5.444	6.25	1
	10	2.273	1.695	1.899	4.898	4.372	1.695	1.797	2.273	4.635	4.898	1
		Vacoule Area ↑
		1	2	3	4	5	Min	Q1	Median	Q3	Max	Score
	Salbutamol 1	1.351	10.581	3.988	0.314	8	0.314	0.8325	3.988	9.2905	10.581	1
	5	4.103	8.154	8.895	0.84	6.25	0.84	2.4715	6.25	8.5245	8.895	1
	Formoterol 5	0.862	4.735	5.158	3.158	14.983	0.862	2.01	4.735	10.0705	14.983	1
	10	6.306	2.182	24.911	1.852	9.957	1.852	2.017	6.306	17.434	24.911	1
	Indacaterol 5	4.167	7.104	6.731	0.781	3.289	0.781	2.035	4.167	6.9175	7.104	1
	10	3.623	13.555	11.86	1.485	2.823	1.485	2.154	3.623	12.7075	13.555	1
	Salmeterol 5	5.699	1.713	6.54	8.116	5.06	1.713	3.3865	5.699	7.328	8.116	1
	10	1.515	0	6.329	9.388	12.022	0	0.7575	6.329	10.705	12.022	1
hAM		Neutral Lipids ↑
Beta-agonists		1	2	3	4	5	Min	Q1	Median	Q3	Max	Score
	Salbutamol 1	1.345	9.259	3.109	2.5	10.732	1.345	1.9225	3.109	9.9955	10.732	1
	5	3.704	4.545	12.025	1.869	8.193	1.869	2.7865	4.545	10.109	12.025	1
	Formoterol 5	4.072	13.423	27.273	4.587	6.836	4.072	4.3295	6.836	20.348	27.273	1
	10	2.674	18.056	29.02	6.349	9.207	2.674	4.5115	9.207	23.538	29.02	1
	Indacaterol 5	2.429	7.979	8.562	0.98	7.483	0.98	1.7045	7.483	8.2705	8.562	1
	10	2.778	2.174	7.12	4.348	5.33	2.174	2.476	4.348	6.225	7.12	1
	Salmeterol 5	0	5.839	3.69	8.421	8.259	0	1.845	5.839	8.34	8.421	1
	10	0	8.462	4.717	12.467	16.138	0	2.3585	8.462	14.3025	16.138	1
		Phospholipids ↑
		1	2	3	4	5	Min	Q1	Median	Q3	Max	Score
	Salbutamol 1	2.242	0	1.036	8.5	2.195	0	0.518	2.195	5.371	8.5	1
	5	2.469	1.01	1.582	12.617	2.101	1.01	1.296	2.101	7.543	12.617	1
	Formoterol 5	4.525	2.013	3.247	22.477	11.914	2.013	2.63	4.525	17.1955	22.477	1
	10	4.813	2.778	2.745	28.042	9.463	2.745	2.7615	4.813	18.7525	28.042	1
	Indacaterol 5	4.049	1.596	6.507	30.882	15.42	1.596	2.8225	6.507	23.151	30.882	1
	10	37.698	5.978	35.275	68.116	33.689	5.978	19.8335	35.275	52.907	68.116	3
	Salmeterol 5	2.857	1.46	8.118	7.158	9.598	1.46	2.1585	7.158	8.858	9.598	1
	10	4	5.385	76.887	39.257	42.328	4	4.6925	39.257	59.6075	76.887	2

## Sheet: Corticosteriods
hAM		Adherent Cells ↓
Corticosteroids		1	2	3	4	5
	Beclamethasone 5	29.0323	13.7566	1.82387	0.1	7.9414
	10	31.1828	0.1	1.82387	0.1	19.0439
	Ciclesonide 1	19.7133	0.1	0.1	0.1	0.1
	5	34.0502	16.9312	35.2788	7.98206	0.1
	Fluticasone 5	23.2975	13.7566	0.1	13.3632	0.1
	10	18.2796	18.5185	0.1	20.8969	6.55359
	Budesonide 5	26.1649	7.93651	34.0281	0.1	28.99
	10	21.147	0.1	0.1	7.98206	19.2753
	Mometasone 5	14.6953	0.1	29.9635	0.1	35.2352
	10	7.52688	0.1	4.01251	11.2108	15.5744
		Mitochondrial Acitivity ↑
		1	2	3	4	5	Min	Q1	Median	Q3	Max	Score
	Beclamethasone 5	0	0	0.955	0	0	0	0	0	0.4775	0.955	1
	10	1.042	0	0	0.515	0	0	0	0	0.7785	1.042	1
	Ciclesonide 1	6.25	5.023	2.154	0.926	2.658	0.926	1.54	2.658	5.6365	6.25	1
	5	7.609	1.911	0.966	0.585	0	0	0.2925	0.966	4.76	7.609	1
	Fluticasone 5	2.804	0	0	0.621	0	0	0	0	1.7125	2.804	1
	10	2.632	0.649	0.301	0	0	0	0	0.301	1.6405	2.632	1
	Budesonide 5	0.971	0	0	0	0	0	0	0	0.4855	0.971	1
	10	0	0	0	0.585	0	0	0	0	0.2925	0.585	1
	Mometasone 5	7.563	5.288	0.893	1.493	0	0	0.4465	1.493	6.4255	7.563	1
	10	0	0	0	0	0.274	0	0	0	0.137	0.274	1
hAM		Mitochondrial Acitivity ↓
Corticosteroids		1	2	3	4	5	Min	Q1	Median	Q3	Max	Score
	Beclamethasone 5	2.02	0	7.006	6.316	12.06	0	1.01	6.316	9.533	12.06	1
	10	5.208	0	28.981	9.794	26.571	0	2.604	9.794	27.776	28.981	1
	Ciclesonide 1	1.786	0.457	2.462	4.167	3.476	0.457	1.1215	2.462	3.8215	4.167	1
	5	4.348	0	12.077	6.433	12.112	0	2.174	6.433	12.0945	12.112	1
	Fluticasone 5	0	0	26.748	3.727	23.333	0	0	3.727	25.0405	26.748	1
	10	1.754	1.948	40.964	10.204	36.881	1.754	1.851	10.204	38.9225	40.964	2
	Budesonide 5	0	1.149	7.583	12.5	8.143	0	0.5745	7.583	10.3215	12.5	1
	10	6.364	0	50.459	7.602	21.49	0	3.182	7.602	35.9745	50.459	1
	Mometasone 5	0	0	1.786	11.94	25.357	0	0	1.786	18.6485	25.357	1
	10	7.752	0.524	94.137	6.061	36.986	0.524	3.2925	7.752	65.5615	94.137	1
		Membrane Permeability ↑
		1	2	3	4	5	Min	Q1	Median	Q3	Max	Score
	Beclamethasone 5	0	0	1.274	4.211	5.528	0	0	1.274	4.8695	5.528	1
	10	1.042	0	0.318	1.546	4.286	0	0.159	1.042	2.916	4.286	1
	Ciclesonide 1	14.286	2.283	2.154	11.574	6.135	2.154	2.2185	6.135	12.93	14.286	1
	5	5.435	5.096	5.797	4.678	2.484	2.484	3.581	5.096	5.616	5.797	1
	Fluticasone 5	8.411	0.613	0.304	5.59	3.542	0.304	0.4585	3.542	7.0005	8.411	1
	10	0.877	0.649	0.301	2.721	3.713	0.301	0.475	0.877	3.217	3.713	1
	Budesonide 5	15.534	0.575	5.687	5.208	2.932	0.575	1.7535	5.208	10.6105	15.534	1
	10	0.909	1.515	0	0.585	6.304	0	0.2925	0.909	3.9095	6.304	1
	Mometasone 5	12.605	0.962	10.268	6.965	4.643	0.962	2.8025	6.965	11.4365	12.605	1
	10	0	0.524	0	3.03	3.562	0	0	0.524	3.296	3.562	1
		Abnormal Nuclear Area
		1	2	3	4	5	Min	Q1	Median	Q3	Max	Score
	Beclamethasone 5	8.081	4.294	6.369	5.789	8.543	4.294	5.0415	6.369	8.312	8.543	1
	10	14.583	6.667	2.866	2.062	4.857	2.062	2.464	4.857	10.625	14.583	1
	Ciclesonide 1	6.25	1.826	4	3.241	10.225	1.826	2.5335	4	8.2375	10.225	1
	5	6.522	2.548	5.314	0	7.143	0	1.274	5.314	6.8325	7.143	1
	Fluticasone 5	5.607	0	6.383	5.59	9.167	0	2.795	5.607	7.775	9.167	1
	10	6.14	6.494	7.229	4.762	7.178	4.762	5.451	6.494	7.2035	7.229	1
	Budesonide 5	3.883	5.172	10.9	4.688	6.189	3.883	4.2855	5.172	8.5445	10.9	1
	10	5.455	5.051	8.563	2.339	6.017	2.339	3.695	5.455	7.29	8.563	1
	Mometasone 5	6.723	1.923	7.143	4.975	6.071	1.923	3.449	6.071	6.933	7.143	1
	10	6.202	2.094	9.121	1.818	4.384	1.818	1.956	4.384	7.6615	9.121	1
hAM		Cellular Area ↑
Corticosteroids		1	2	3	4	5	Min	Q1	Median	Q3	Max	Score
	Beclamethasone 5	0	1.227	0.318	0	0.754	0	0	0.318	0.9905	1.227	1
	10	2.083	1.026	0	0.515	0	0	0	0.515	1.5545	2.083	1
	Ciclesonide 1	2.679	2.283	2.154	0	1.227	0	0.6135	2.154	2.481	2.679	1
	5	4.348	0.637	0	1.17	1.242	0	0.3185	1.17	2.795	4.348	1
	Fluticasone 5	4.673	2.454	0	0	0.833	0	0	0.833	3.5635	4.673	1
	10	0.877	0	0.301	0.68	0.743	0	0.1505	0.68	0.81	0.877	1
	Budesonide 5	0.971	1.149	0.948	0	0	0	0	0.948	1.06	1.149	1
	10	0.909	0.505	0	0.585	0.86	0	0.2525	0.585	0.8845	0.909	1
	Mometasone 5	1.681	2.404	0.893	0	0	0	0	0.893	2.0425	2.404	1
	10	0	0.524	0	0	0	0	0	0	0.262	0.524	1
		Polynucleated Cells ↑
		1	2	3	4	5	Min	Q1	Median	Q3	Max	Score
	Beclamethasone 5	2.597	1.102	0.272	5.164	5.094	0.272	0.687	2.597	5.129	5.164	1
	10	1.538	0.714	1.007	1.176	5.013	0.714	0.8605	1.176	3.2755	5.013	1
	Ciclesonide 1	2.5	0.474	0.536	4.43	6.427	0.474	0.505	2.5	5.4285	6.427	1
	5	0	0	1.606	3.871	4.525	0	0	1.606	4.198	4.525	1
	Fluticasone 5	2.857	1.003	0.662	1.563	6.122	0.662	0.8325	1.563	4.4895	6.122	1
	10	3.448	2.247	0.592	2.89	4.337	0.592	1.4195	2.89	3.8925	4.337	1
	Budesonide 5	0	0.965	2.11	2.878	2.062	0	0.4825	2.062	2.494	2.878	1
	10	0	0.779	1.603	2.479	4.601	0	0.3895	1.603	3.54	4.601	1
	Mometasone 5	4.11	0.451	0.851	2.317	4.762	0.451	0.651	2.317	4.436	4.762	1
	10	2.703	0.495	0.87	2.193	3.186	0.495	0.6825	2.193	2.9445	3.186	1
		Vacoule Area ↑
		1	2	3	4	5	Min	Q1	Median	Q3	Max	Score
	Beclamethasone 5	1.299	10.468	4.076	0.939	3.753	0.939	1.119	3.753	7.272	10.468	1
	10	3.077	9.048	4.027	4.706	3.166	3.077	3.1215	4.027	6.877	9.048	1
	Ciclesonide 1	5	9.953	11.796	0.633	4.113	0.633	2.373	5	10.8745	11.796	1
	5	2.083	12.36	9.237	1.935	3.62	1.935	2.009	3.62	10.7985	12.36	1
	Fluticasone 5	5.714	11.779	3.311	1.563	3.628	1.563	2.437	3.628	8.7465	11.779	1
	10	3.448	12.734	10.355	1.156	3.061	1.156	2.1085	3.448	11.5445	12.734	1
	Budesonide 5	2.632	7.074	2.11	1.079	5.842	1.079	1.5945	2.632	6.458	7.074	1
	10	1.282	9.351	5.128	1.653	7.975	1.282	1.4675	5.128	8.663	9.351	1
	Mometasone 5	2.74	12.867	2.128	1.158	4.762	1.158	1.643	2.74	8.8145	12.867	1
	10	6.757	10.149	3.478	1.316	4.902	1.316	2.397	4.902	8.453	10.149	1
hAM		Neutral Lipids ↑
Corticosteroids		1	2	3	4	5	Min	Q1	Median	Q3	Max	Score
	Beclamethasone 5	1.935	11.842	11.781	4.327	9.934	1.935	3.131	9.934	11.8115	11.842	1
	10	4.054	13.736	12.931	5.288	12.108	4.054	4.671	12.108	13.3335	13.736	2
	Ciclesonide 1	2.927	13.158	28.701	1.471	7.963	1.471	2.199	7.963	20.9295	28.701	1
	5	5.625	17.722	22.857	1.299	12.403	1.299	3.462	12.403	20.2895	22.857	2
	Fluticasone 5	5.233	8.163	16.667	3.553	13.287	3.553	4.393	8.163	14.977	16.667	1
	10	4.396	14.857	17.989	4.103	9.977	4.103	4.2495	9.977	16.423	17.989	2
	Budesonide 5	1.563	7.216	12.67	3.145	12.772	1.563	2.354	7.216	12.721	12.772	1
	10	1.961	14.22	13.408	3.846	13.527	1.961	2.9035	13.408	13.8735	14.22	2
	Mometasone 5	1.471	6.829	6.542	0.51	12.022	0.51	0.9905	6.542	9.4255	12.022	1
	10	2.857	10.825	8.757	2.732	10.722	2.732	2.7945	8.757	10.7735	10.825	1
		Phospholipids ↑
		1	2	3	4	5	Min	Q1	Median	Q3	Max	Score
	Beclamethasone 5	1.935	2.193	2.466	25	7.285	1.935	2.064	2.466	16.1425	25	1
	10	2.027	7.143	1.437	24.038	3.587	1.437	1.732	3.587	15.5905	24.038	1
	Ciclesonide 1	7.805	5.263	1.813	14.216	8.899	1.813	3.538	7.805	11.5575	14.216	1
	5	30	6.329	32.5	45.022	52.455	6.329	18.1645	32.5	48.7385	52.455	3
	Fluticasone 5	11.047	2.551	8.602	41.624	14.685	2.551	5.5765	11.047	28.1545	41.624	2
	10	3.297	4.571	7.937	34.872	12.698	3.297	3.934	7.937	23.785	34.872	1
	Budesonide 5	1.563	4.124	10.407	38.365	11.957	1.563	2.8435	10.407	25.161	38.365	2
	10	6.863	4.587	13.408	45.192	17.633	4.587	5.725	13.408	31.4125	45.192	2
	Mometasone 5	3.676	4.878	21.028	37.755	25.956	3.676	4.277	21.028	31.8555	37.755	2
	10	6.857	5.67	23.729	52.459	33.917	5.67	6.2635	23.729	43.188	52.459	2

## Sheet: Anticholinergics
hAM		Adherent Cells ↓
Anticholinergics		1	2	3	4	5
	Aclidinium 5	0.1	0.1	0.1	0.1	0.1
	10	0.1	18.5185	16.2064	17.13	26.6769
	Glycopyrrolate 5	0.1	3.1746	0.1	0.1	0.1
	10	0.1	10.0529	0.1	0.1	0.1
	Ipratropium 5	0.1	0.1	18.7077	0.1	34.7726
	10	0.1	0.1	0.1	0.1	0.1
	Tiotropium 5	0.1	0.529101	0.1	11.7489	0.77101
	10	0.1	12.1693	11.5164	6.36771	27.6022
		Mitochondrial Acitivity ↑
		1	2	3	4	5	Min	Q1	Median	Q3	Max	Score
	Aclidinium 5	0	0	0.929	1.036	0	0	0	0	0.9825	1.036	1
	10	1.829	0.649	0	0	0	0	0	0	1.239	1.829	1
	Glycopyrrolate 5	1.463	0	0	0.51	0.191	0	0	0.191	0.9865	1.463	1
	10	1.695	0	0	0	0.225	0	0	0	0.96	1.695	1
	Ipratropium 5	7.96	0	1.538	0.469	0.355	0	0.1775	0.469	4.749	7.96	1
	10	0	0	0	0	0	0	0	0	0	0	1
	Tiotropium 5	0.581	0	0.294	0	0	0	0	0	0.4375	0.581	1
	10	1.765	0	0	0	0	0	0	0	0.8825	1.765	1
		Mitochondrial Acitivity ↓
		1	2	3	4	5	Min	Q1	Median	Q3	Max	Score
	Aclidinium 5	0.541	0.488	4.644	12.435	16.222	0.488	0.5145	4.644	14.3285	16.222	1
	10	1.829	0.649	36.194	15.584	17.666	0.649	1.239	15.584	26.93	36.194	2
	Glycopyrrolate 5	0.488	1.093	9.009	17.857	11.09	0.488	0.7905	9.009	14.4735	17.857	1
	10	0.541	0.488	4.644	12.435	16.222	0.488	0.5145	4.644	14.3285	16.222	1
	Ipratropium 5	0	1.485	3.462	22.535	5.319	0	0.7425	3.462	13.927	22.535	1
	10	5.236	1.98	44.29	21.579	19.444	1.98	3.608	19.444	32.9345	44.29	2
	Tiotropium 5	2.326	0.532	32.059	14.024	14.219	0.532	1.429	14.024	23.139	32.059	2
	10	2.353	1.807	84.806	6.897	23.323	1.807	2.08	6.897	54.0645	84.806	1
		Membrane Permeability ↑
		1	2	3	4	5	Min	Q1	Median	Q3	Max	Score
	Aclidinium 5	5.946	0	1.548	4.663	5.749	0	0.774	4.663	5.8475	5.946	1
	10	1.829	0	0.373	1.299	3.47	0	0.1865	1.299	2.6495	3.47	1
	Glycopyrrolate 5	0.976	0	0	4.082	5.545	0	0	0.976	4.8135	5.545	1
	10	2.26	0.588	0.831	1.932	1.577	0.588	0.7095	1.577	2.096	2.26	1
	Ipratropium 5	6.468	0.495	2.308	2.347	8.511	0.495	1.4015	2.347	7.4895	8.511	1
	10	0	0.495	0.279	5.263	5.128	0	0.1395	0.495	5.1955	5.263	1
	Tiotropium 5	1.744	0.532	0.588	1.829	8.858	0.532	0.56	1.744	5.3435	8.858	1
	10	0.588	0.602	0.353	1.724	6.39	0.353	0.4705	0.602	4.057	6.39	1
		Abnormal Nuclear Area
		1	2	3	4	5	Min	Q1	Median	Q3	Max	Score
	Aclidinium 5	8.649	6.829	9.598	3.627	10.062	3.627	5.228	8.649	9.83	10.062	1
	10	5.488	0.649	4.478	0.649	5.678	0.649	0.649	4.478	5.583	5.678	1
	Glycopyrrolate 5	7.317	3.279	5.706	6.633	8.987	3.279	4.4925	6.633	8.152	8.987	1
	10	4.52	2.353	8.587	2.415	8.559	2.353	2.384	4.52	8.573	8.587	1
	Ipratropium 5	9.95	4.95	6.154	4.225	5.674	4.225	4.5875	5.674	8.052	9.95	1
	10	5.236	3.465	13.649	3.684	14.316	3.465	3.5745	5.236	13.9825	14.316	1
	Tiotropium 5	8.721	1.596	11.765	2.439	9.557	1.596	2.0175	8.721	10.661	11.765	1
	10	6.471	3.012	10.601	3.448	7.348	3.012	3.23	6.471	8.9745	10.601	1
		Cellular Area ↑
		1	2	3	4	5	Min	Q1	Median	Q3	Max	Score
	Aclidinium 5	11.892	3.415	4.025	0.518	0.821	0.518	0.6695	3.415	7.9585	11.892	1
	10	2.439	0.649	0	0	0.631	0	0	0.631	1.544	2.439	1
	Glycopyrrolate 5	7.805	1.093	0.901	0	2.294	0	0.4505	1.093	5.0495	7.805	1
	10	2.26	1.176	2.493	0	0.45	0	0.225	1.176	2.3765	2.493	1
	Ipratropium 5	14.925	2.475	1.923	0	4.61	0	0.9615	2.475	9.7675	14.925	1
	10	5.236	1.485	0.557	0	0.855	0	0.2785	0.855	3.3605	5.236	1
	Tiotropium 5	25.581	0	0.294	0.61	1.399	0	0.147	0.61	13.49	25.581	1
	10	0.588	2.41	0	0.575	0.958	0	0.2875	0.588	1.684	2.41	1
		Polynucleated Cells ↑
		1	2	3	4	5	Min	Q1	Median	Q3	Max	Score
	Aclidinium 5	2.19	0.496	0.43	2.632	5.938	0.43	0.463	2.19	4.285	5.938	1
	10	0.962	0.727	1.299	4.278	7.458	0.727	0.8445	1.299	5.868	7.458	1
	Glycopyrrolate 5	2.308	0.809	0	4.364	5.412	0	0.4045	2.308	4.888	5.412	1
	10	1.77	0.258	1.059	7.071	6.393	0.258	0.6585	1.77	6.732	7.071	1
	Ipratropium 5	1.342	0.418	1.333	3.101	4.912	0.418	0.8755	1.342	4.0065	4.912	1
	10	2.721	0	1.702	5.963	6.771	0	0.851	2.721	6.367	6.771	1
	Tiotropium 5	0.694	0.292	2.872	8.442	6.287	0.292	0.493	2.872	7.3645	8.442	1
	10	0	0	0.649	2.817	4.641	0	0	0.649	3.729	4.641	1
		Vacoule Area ↑
		1	2	3	4	5	Min	Q1	Median	Q3	Max	Score
	Aclidinium 5	2.19	7.692	7.312	0.658	10.451	0.658	1.424	7.312	9.0715	10.451	1
	10	1.923	6.182	13.766	2.139	10.169	1.923	2.031	6.182	11.9675	13.766	1
	Glycopyrrolate 5	1.538	8.086	2.902	1.455	2.353	1.455	1.4965	2.353	5.494	8.086	1
	10	0	7.732	9.534	0.505	5.936	0	0.2525	5.936	8.633	9.534	1
	Ipratropium 5	2.685	12.762	6.133	0.775	6.316	0.775	1.73	6.133	9.539	12.762	1
	10	4.082	12.469	8.511	1.835	4.167	1.835	2.9585	4.167	10.49	12.469	1
	Tiotropium 5	8.333	9.621	3.133	3.247	8.383	3.133	3.19	8.333	9.002	9.621	1
	10	4.854	11.111	23.377	1.408	7.173	1.408	3.131	7.173	17.244	23.377	1
		Neutral Lipids ↑
		1	2	3	4	5	Min	Q1	Median	Q3	Max	Score
	Aclidinium 5	0.427	8.04	6.667	3.252	5.778	0.427	1.8395	5.778	7.3535	8.04	1
	10	0.913	11.892	8.584	2.778	9.302	0.913	1.8455	8.584	10.597	11.892	1
	Glycopyrrolate 5	1.322	3.788	1.813	2.155	8.264	1.322	1.5675	2.155	6.026	8.264	1
	10	0	8.861	12.308	4.641	10.2	0	2.3205	8.861	11.254	12.308	1
	Ipratropium 5	1.471	4.861	5.202	3.139	10.622	1.471	2.305	4.861	7.912	10.622	1
	10	3.333	12.429	7.166	0.457	6.17	0.457	1.895	6.17	9.7975	12.429	1
	Tiotropium 5	3.271	16.352	18.529	5.263	8.182	3.271	4.267	8.182	17.4405	18.529	1
	10	1.471	9.524	6.926	2.532	7.193	1.471	2.0015	6.926	8.3585	9.524	1
		Phospholipids ↑
		1	2	3	4	5	Min	Q1	Median	Q3	Max	Score
	Aclidinium 5	1.282	2.01	1.944	19.106	4.667	1.282	1.613	2.01	11.8865	19.106	1
	10	0.913	3.243	0	17.222	5.426	0	0.4565	3.243	11.324	17.222	1
	Glycopyrrolate 5	1.762	0	1.208	15.948	3.512	0	0.604	1.762	9.73	15.948	1
	10	0.469	6.962	0.308	14.768	4.435	0.308	0.3885	4.435	10.865	14.768	1
	Ipratropium 5	0.98	2.083	2.312	15.695	2.073	0.98	1.5265	2.083	9.0035	15.695	1
	10	0	1.695	1.629	21.005	1.277	0	0.6385	1.629	11.35	21.005	1
	Tiotropium 5	0.467	3.145	2.18	18.421	5.227	0.467	1.3235	3.145	11.824	18.421	1
	10	1.961	3.704	0	26.582	8.353	0	0.9805	3.704	17.4675	26.582	1

## Sheet: Antibiotics
hAM		Adherent Cells ↓
		1	2	3	4	5
	Colistin sulfate 5	0.1	0.1	0.1	13.9013	4.93446
	10	0.1	11.6402	6.82647	18.7444	30.8404
	Gentamicin 5	0.1	0.1	0.1	1.52466	0.1
	10	0.1	8.46561	0.1	0.1	7.24749
	Amikacin 5	0.1	6.87831	0.1	0.1	0.1
	10	0.1	0.1	0.1	0.1	7.7101
	BTZ043 5	0.1	0.1	14.3304	0.44843	26.6769
	10	0.1	0.1	0.1	0.1	10.0231
		Mitochondrial Acitivity ↑
		1	2	3	4	5	Min	Q1	Median	Q3	Max	Score
	Colistin sulfate 5	0	0	0.87	0	0.243	0	0	0	0.5565	0.87	1
	10	0	0	0	0	0	0	0	0	0	0	1
	Gentamicin 5	2.232	0.952	0	0	0.219	0	0	0.219	1.592	2.232	1
	10	0.535	0	0.285	0	0.249	0	0	0.249	0.41	0.535	1
	Amikacin 5	0.513	0	0	0	0	0	0	0	0.2565	0.513	1
	10	1.685	0	0	0	0	0	0	0	0.8425	1.685	1
	BTZ043 5	3.846	1.739	0.365	0.541	0	0	0.1825	0.541	2.7925	3.846	1
	10	0	0	0	0.524	0	0	0	0	0.262	0.524	1
		Mitochondrial Acitivity ↓
		1	2	3	4	5	Min	Q1	Median	Q3	Max	Score
	Colistin sulfate 5	0.971	0.478	6.087	6.25	12.409	0.478	0.7245	6.087	9.3295	12.409	1
	10	8.235	1.796	27.181	33.113	34.114	1.796	5.0155	27.181	33.6135	34.114	2
	Gentamicin 5	0.893	0.952	20.58	6.557	19.912	0.893	0.9225	6.557	20.246	20.58	1
	10	1.07	0.578	61.823	21.164	25.187	0.578	0.824	21.164	43.505	61.823	2
	Amikacin 5	15.385	0	33.167	18.812	25.532	0	7.6925	18.812	29.3495	33.167	2
	10	0	1.523	62.185	24.121	35.088	0	0.7615	24.121	48.6365	62.185	2
	BTZ043 5	2.564	0	6.569	20	27.76	0	1.282	6.569	23.88	27.76	1
	10	6.796	2.451	63.501	26.178	53.47	2.451	4.6235	26.178	58.4855	63.501	2
		Membrane Permeability ↑
		1	2	3	4	5	Min	Q1	Median	Q3	Max	Score
	Colistin sulfate 5	0.971	0.478	0.29	1.875	4.623	0.29	0.384	0.971	3.249	4.623	1
	10	0	1.198	1.007	1.987	2.676	0	0.5035	1.198	2.3315	2.676	1
	Gentamicin 5	7.589	0.476	0.29	6.557	5.252	0.29	0.383	5.252	7.073	7.589	1
	10	0	0.578	0	0.529	3.741	0	0	0.529	2.1595	3.741	1
	Amikacin 5	8.205	1.136	0.499	2.97	3.83	0.499	0.8175	2.97	6.0175	8.205	1
	10	1.124	0	0.28	1.508	4.762	0	0.14	1.124	3.135	4.762	1
	BTZ043 5	4.274	0.435	1.825	0.541	6.309	0.435	0.488	1.825	5.2915	6.309	1
	10	0.485	0.98	0.89	1.047	2.828	0.485	0.6875	0.98	1.9375	2.828	1
		Abnormal Nuclear Area
		1	2	3	4	5	Min	Q1	Median	Q3	Max	Score
	Colistin sulfate 5	14.563	4.306	8.406	3.75	8.273	3.75	4.028	8.273	11.4845	14.563	1
	10	9.412	2.994	8.725	7.285	8.027	2.994	5.1395	8.027	9.0685	9.412	1
	Gentamicin 5	8.036	0.952	4.638	1.093	8.315	0.952	1.0225	4.638	8.1755	8.315	1
	10	8.556	2.312	10.541	1.587	7.232	1.587	1.9495	7.232	9.5485	10.541	1
	Amikacin 5	17.436	6.25	10.973	0.99	7.872	0.99	3.62	7.872	14.2045	17.436	1
	10	3.371	4.061	8.683	2.01	9.524	2.01	2.6905	4.061	9.1035	9.524	1
	BTZ043 5	10.256	0.87	9.854	2.703	7.886	0.87	1.7865	7.886	10.055	10.256	1
	10	6.796	2.941	8.309	3.665	8.997	2.941	3.303	6.796	8.653	8.997	1
		Cellular Area ↑
		1	2	3	4	5	Min	Q1	Median	Q3	Max	Score
	Colistin sulfate 5	18.447	4.785	3.188	0	0.73	0	0.365	3.188	11.616	18.447	1
	10	11.765	2.395	1.678	0	2.007	0	0.839	2.007	7.08	11.765	1
	Gentamicin 5	12.5	2.381	1.159	1.639	1.532	1.159	1.3455	1.639	7.4405	12.5	1
	10	6.952	0.578	1.14	0	1.247	0	0.289	1.14	4.0995	6.952	1
	Amikacin 5	9.744	2.273	0.748	0	0.638	0	0.319	0.748	6.0085	9.744	1
	10	8.427	1.523	0.56	0.503	0	0	0.2515	0.56	4.975	8.427	1
	BTZ043 5	13.675	1.304	0.365	0	1.577	0	0.1825	1.304	7.626	13.675	1
	10	7.767	1.471	0.297	0	0.257	0	0.1285	0.297	4.619	7.767	1
		Polynucleated Cells ↑
		1	2	3	4	5	Min	Q1	Median	Q3	Max	Score
	Colistin sulfate 5	3.15	0.461	0.68	2.344	4.518	0.461	0.5705	2.344	3.834	4.518	1
	10	0.606	0.302	1.872	11.538	5.581	0.302	0.454	1.872	8.5595	11.538	1
	Gentamicin 5	1.775	0.448	0.621	1.333	6.234	0.448	0.5345	1.333	4.0045	6.234	1
	10	1.198	0.895	0.849	3.409	3.43	0.849	0.872	1.198	3.4195	3.43	1
	Amikacin 5	0.73	1.044	0.738	6.757	6.404	0.73	0.734	1.044	6.5805	6.757	1
	10	0.8	0.693	1.374	4.046	5.866	0.693	0.7465	1.374	4.956	5.866	1
	BTZ043 5	0.641	0.63	1.119	5.525	3.285	0.63	0.6355	1.119	4.405	5.525	1
	10	0.592	0.229	0.693	7.527	6.818	0.229	0.4105	0.693	7.1725	7.527	1
		Vacoule Area ↑
		1	2	3	4	5	Min	Q1	Median	Q3	Max	Score
	Colistin sulfate 5	5.512	6.682	7.256	0.781	11.446	0.781	3.1465	6.682	9.351	11.446	1
	10	6.667	15.71	17.112	3.077	16.279	3.077	4.872	15.71	16.6955	17.112	2
	Gentamicin 5	2.959	8.072	3.313	1.333	6.733	1.333	2.146	3.313	7.4025	8.072	1
	10	3.593	12.081	10.191	2.273	7.652	2.273	2.933	7.652	11.136	12.081	1
	Amikacin 5	3.65	7.05	4.613	1.802	4.433	1.802	2.726	4.433	5.8315	7.05	1
	10	2.4	9.931	20.604	2.89	8.38	2.4	2.645	8.38	15.2675	20.604	1
	BTZ043 5	5.769	7.983	2.013	0.552	6.934	0.552	1.2825	5.769	7.4585	7.983	1
	10	5.325	9.862	7.39	2.151	4.545	2.151	3.348	5.325	8.626	9.862	1
		Neutral Lipids ↑
		1	2	3	4	5	Min	Q1	Median	Q3	Max	Score
	Colistin sulfate 5	1.02	9.22	17.158	2.395	6.364	1.02	1.7075	6.364	13.189	17.158	1
	10	1.316	12.651	9.774	5.882	11.082	1.316	3.599	9.774	11.8665	12.651	1
	Gentamicin 5	0.457	7.059	4.762	1.942	5.791	0.457	1.1995	4.762	6.425	7.059	1
	10	0.457	7.377	3.641	5.114	9.795	0.457	2.049	5.114	8.586	9.795	1
	Amikacin 5	1.255	2.703	8.447	4.49	5.556	1.255	1.979	4.49	7.0015	8.447	1
	10	1.31	11.111	3.753	1.778	5.285	1.31	1.544	3.753	8.198	11.111	1
	BTZ043 5	1.6	5.97	5	2.051	11.714	1.6	1.8255	5	8.842	11.714	1
	10	1.395	6.436	4.403	5.462	6.346	1.395	2.899	5.462	6.391	6.436	1
		Phospholipids ↑
		1	2	3	4	5	Min	Q1	Median	Q3	Max	Score
	Colistin sulfate 5	1.531	2.128	3.485	20.359	4.091	1.531	1.8295	3.485	12.225	20.359	1
	10	1.316	3.012	2.256	26.797	5.541	1.316	1.786	3.012	16.169	26.797	1
	Gentamicin 5	0	2.353	3.258	16.019	4.232	0	1.1765	3.258	10.1255	16.019	1
	10	0.913	4.918	0.56	24.432	2.733	0.56	0.7365	2.733	14.675	24.432	1
	Amikacin 5	0.418	1.351	0.272	23.265	2.564	0.272	0.345	1.351	12.9145	23.265	1
	10	2.183	4	0.804	17.778	2.236	0.804	1.4935	2.236	10.889	17.778	1
	BTZ043 5	1.6	0.498	2.273	10.769	1.429	0.498	0.9635	1.6	6.521	10.769	1
	10	0.465	1.485	1.572	26.471	6.127	0.465	0.975	1.572	16.299	26.471	1

## Sheet: Miscellaneous
hAM		Adherent Cells ↓
		1	2	3	4	5
	Iloprost 0.05	0.1	0.1	0.1	2.06278	0.1
	0.1	0.1	3.7037	17.7697	19.8206	26.4456
	Nedocromil 5	0.1	0.1	19.333	0.1	26.2143
	10	0.1	5.29101	0.1	4.21525	7.4788
	Roflumilast 5	0.1	5.29101	20.8963	5.24862	27.6022
	10	0.1	3.7037	21.5216	0.1	29.2213
		Mitochondrial Acitivity ↑
		1	2	3	4	5	Min	Q1	Median	Q3	Max	Score
	Iloprost 0.05	0	2.765	1.961	0	4.535	0	0	1.961	3.65	4.535	1
	0.1	0.5	13.736	1.141	4.698	1.258	0.5	0.8205	1.258	9.217	13.736	1
	Nedocromil 5	5.525	0.962	0.775	0	0.313	0	0.1565	0.775	3.2435	5.525	1
	10	0	0	0	0	0	0	0	0	0	0	1
	Roflumilast 5	2.74	0	0	0.583	0.319	0	0	0.319	1.6615	2.74	1
	10	0	0	0	0.243	0	0	0	0	0.1215	0.243	1
		Mitochondrial Acitivity ↓
		1	2	3	4	5	Min	Q1	Median	Q3	Max	Score
	Iloprost 0.05	2.985	0	2.521	7.692	0.227	0	0.1135	2.521	5.3385	7.692	1
	0.1	0.5	0	2.662	4.698	5.031	0	0.25	2.662	4.8645	5.031	1
	Nedocromil 5	0.552	0.962	6.589	25	3.448	0.552	0.757	3.448	15.7945	25	1
	10	3.941	1.676	57.803	44.944	37.25	1.676	2.8085	37.25	51.3735	57.803	2
	Roflumilast 5	1.905	0.885	4.016	1.749	2.572	0.885	1.317	1.905	3.294	4.016	1
	10	2.762	2.747	65.737	4.38	16.993	2.747	2.7545	4.38	41.365	65.737	1
		Membrane Permeability ↑
		1	2	3	4	5	Min	Q1	Median	Q3	Max	Score
	Iloprost 0.05	2.985	3.226	1.961	17.582	23.81	1.961	2.473	3.226	20.696	23.81	1
	0.1	21.5	13.187	4.943	51.678	20.126	4.943	9.065	20.126	36.589	51.678	2
	Nedocromil 5	7.182	1.442	3.488	0.926	13.166	0.926	1.184	3.488	10.174	13.166	1
	10	0.985	0	1.156	0	2.75	0	0	0.985	1.953	2.75	1
	Roflumilast 5	15.753	0	0.791	2.915	10.863	0	0.3955	2.915	13.308	15.753	1
	10	0.552	0	0.398	3.406	8.17	0	0.199	0.552	5.788	8.17	1
		Abnormal Nuclear Area
		1	2	3	4	5	Min	Q1	Median	Q3	Max	Score
	Iloprost 0.05	7.96	3.226	5.882	1.099	7.029	1.099	2.1625	5.882	7.4945	7.96	1
	0.1	12.5	3.846	7.985	0	4.717	0	1.923	4.717	10.2425	12.5	1
	Nedocromil 5	5.525	3.846	9.302	1.389	4.389	1.389	2.6175	4.389	7.4135	9.302	1
	10	6.404	5.028	8.96	3.933	10	3.933	4.4805	6.404	9.48	10	1
	Roflumilast 5	10.959	2.235	6.324	2.332	5.431	2.235	2.2835	5.431	8.6415	10.959	1
	10	8.84	2.747	8.765	4.623	4.902	2.747	3.685	4.902	8.8025	8.84	1
		Cellular Area ↑
		1	2	3	4	5	Min	Q1	Median	Q3	Max	Score
	Iloprost 0.05	7.463	5.069	2.241	2.198	3.401	2.198	2.2195	3.401	6.266	7.463	1
	0.1	19.5	4.396	2.662	2.013	3.459	2.013	2.3375	3.459	11.948	19.5	1
	Nedocromil 5	22.099	6.731	4.651	0.926	2.194	0.926	1.56	4.651	14.415	22.099	1
	10	9.36	2.793	0.578	0	0.5	0	0.25	0.578	6.0765	9.36	1
	Roflumilast 5	13.014	0.559	0.791	0	0.958	0	0.2795	0.791	6.986	13.014	1
	10	2.762	1.099	0	0	0.654	0	0	0.654	1.9305	2.762	1
		Polynucleated Cells ↑
		1	2	3	4	5	Min	Q1	Median	Q3	Max	Score
	Iloprost 0.05	0.719	1.485	1.639	6.329	6.812	0.719	1.102	1.639	6.5705	6.812	1
	0.1	4.255	1.881	2.632	6.557	3.767	1.881	2.2565	3.767	5.406	6.557	1
	Nedocromil 5	0.995	0.194	3.304	6.573	4.762	0.194	0.5945	3.304	5.6675	6.573	1
	10	2.857	1.064	1.584	3.721	6.686	1.064	1.324	2.857	5.2035	6.686	1
	Roflumilast 5	1.961	0.983	1.141	2.424	3.252	0.983	1.062	1.961	2.838	3.252	1
	10	2.027	0.862	0.346	4.124	2.206	0.346	0.604	2.027	3.165	4.124	1
		Vacoule Area ↑
		1	2	3	4	5	Min	Q1	Median	Q3	Max	Score
	Iloprost 0.05	5.755	8.663	7.65	0	13.079	0	2.8775	7.65	10.871	13.079	1
	0.1	5.674	13.793	4.511	1.639	8.219	1.639	3.075	5.674	11.006	13.793	1
	Nedocromil 5	3.483	7.752	8.37	1.878	10.544	1.878	2.6805	7.752	9.457	10.544	1
	10	4	4.894	10.181	0.93	4.942	0.93	2.465	4.894	7.5615	10.181	1
	Roflumilast 5	5.229	4.177	4.943	6.667	10.976	4.177	4.56	5.229	8.8215	10.976	1
	10	4.73	7.471	12.803	6.443	7.721	4.73	5.5865	7.471	10.262	12.803	1
		Neutral Lipids ↑
		1	2	3	4	5	Min	Q1	Median	Q3	Max	Score
	Iloprost 0.05	0.441	2.564	10.227	2.279	4.322	0.441	1.36	2.564	7.2745	10.227	1
	0.1	2.183	7.143	11.067	0	5.643	0	1.0915	5.643	9.105	11.067	1
	Nedocromil 5	2.439	7.914	6.278	0	9.563	0	1.2195	6.278	8.7385	9.563	1
	10	1.579	4.969	3.458	2.37	8.29	1.579	1.9745	3.458	6.6295	8.29	1
	Roflumilast 5	0	10.995	3.376	9.836	15.562	0	1.688	9.836	13.2785	15.562	1
	10	0	15.341	4	10.606	14.286	0	2	10.606	14.8135	15.341	2
		Phospholipids ↑
		1	2	3	4	5	Min	Q1	Median	Q3	Max	Score
	Iloprost 0.05	1.322	1.282	1.515	16.239	3.536	1.282	1.302	1.515	9.8875	16.239	1
	0.1	1.31	0	3.953	9.422	5.192	0	0.655	3.953	7.307	9.422	1
	Nedocromil 5	3.902	1.439	1.345	15.152	2.459	1.345	1.392	2.459	9.527	15.152	1
	10	0.526	3.106	0.865	19.431	1.295	0.526	0.6955	1.295	11.2685	19.431	1
	Roflumilast 5	0	3.141	2.11	3.279	4.035	0	1.055	3.141	3.657	4.035	1
	10	0	5.114	0.8	3.283	8.242	0	0.4	3.283	6.678	8.242	1
