# Supplementary material for: High Content Image Analysis of Cellular Responses of the Murine J774A.1 Cell Line and Primary Human Cells Alveolar Macrophages to an Extended Panel of Pharmaceutical Agents
Source: Pharm Res. 2025 Jan 7;42(1):93–108. doi: 10.1007/s11095-024-03806-y (PMC11785622; doi:10.1007/s11095-024-03806-y)
Supplement: Supplementary file 2 — Supplementary file2 (XLSX 216 KB) [file 11095_2024_3806_MOESM2_ESM.xlsx]

## Sheet: Apoptosis
J774A.1		Adherent Cells ↓
Apoptosis inducers		1	2	3	4	5	6
	Actinomycin D 0.005	0.1	7.85191	39.3886	40.3128	48.4397	82.6497	Cell loss > 50% of the mean of untreated cells
	0.01	62.3484	78.4535	79.7396	81.0915	91.7904	96.6362	Data not included in analysis
	0.025	39.0555	54.9024	56.372	58.2971	94.0611	96.8132
	0.05	58.6471	63.8432	69.7925	74.1095	92.4891	95.751
	Camptothecin 0.005	0.1	0.1	0.1	0.1	0.1	0.1
	0.01	25.9959	0.1	0.1	0.1	0.1	1.21251
	0.025	28.1204	0.1	0.1	0.1	0.1	0.1
	0.05	49.3656	11.6157	25.7168	16.8947	22.2539	0.1
	Staurosporine 0.01	78.4535	81.0915	79.7396	62.3484	100	100	Cell loss > 50% of the mean of untreated cells
	0.025	83.927	89.2083	85.8421	81.7486	100	100	Data not included in analysis
	0.05	93.5708	94.0968	89.9308	92.0868	100	100
	0.1	93.0057	97.4779	100	100	100	100
		Mitochondrial Acitivity ↑
Apoptosis		1	2	3	4	5	6	Min	Q1	Median	Q3	Max	Score
	Camptothecin 0.005	0.477	0.503	0.694	0.724	2.256	44.812	0.477	0.4965	0.709	12.895	44.812	1
	0.01	0.194	0.56	1.07	1.435	1.453	1.563	0.194	0.4685	1.2525	1.4805	1.563	1
	0.025	0.176	0.178	0.493	0.688	0.784	0.947	0.176	0.1775	0.5905	0.82475	0.947	1
	0.05	3.147	0.198	0.936	0.111	0.314	0.081	0.081	0.1035	0.256	1.48875	3.147	1
		Mitochondrial Acitivity ↓
		1	2	3	4	5	6	Min	Q1	Median	Q3	Max	Score
	Camptothecin 0.005	0.335	0.684	1.987	0	0.932	3.981	0	0.25125	0.808	2.4855	3.981	1
	0.01	0.957	6.25	4.036	1.399	7.499	10.53	0.957	1.2885	5.143	8.25675	10.53	1
	0.025	0.739	11.637	7.739	0.157	8.057	9.677	0.157	0.5935	7.898	10.167	11.637	1
	0.05	2.098	37.352	3.977	0.999	9.262	36.423	0.999	1.82325	6.6195	36.6553	37.352	1
		Membrane Permeability ↑
		1	2	3	4	5	6	Min	Q1	Median	Q3	Max	Score
	Camptothecin 0.005	3.518	1.14	3.657	1.852	0.785	1.189	0.785	1.05125	1.5205	3.55275	3.657	1
	0.01	5.742	1.823	5.327	0.658	1.287	1.615	0.658	1.12975	1.719	5.43075	5.742	1
	0.025	4.187	0.677	3.525	2.665	0.355	1.408	0.355	0.5965	2.0365	3.6905	4.187	1
	0.05	5.944	1.383	6.784	3.552	1.02	3.415	1.02	1.29225	3.4835	6.154	6.784	1
J774A.1		Abnormal Nuclear Area
Apoptosis inducers		1	2	3	4	5	6	Min	Q1	Median	Q3	Max	Score
	Camptothecin 0.005	6.533	6.842	5.803	3.781	3.973	6.256	3.781	3.925	6.0295	6.61025	6.842	1
	0.01	5.024	17.708	5.004	2.222	4.253	5.491	2.222	3.74525	5.014	8.54525	17.708	1
	0.025	8.374	12.991	5.073	4.31	4.562	6.569	4.31	4.499	5.821	9.52825	12.991	1
	0.05	23.077	30.435	15.906	10.988	15.228	14.634	10.988	13.7225	15.567	24.9165	30.435	4
		Cellular Area ↑
		1	2	3	4	5	6	Min	Q1	Median	Q3	Max	Score
	Camptothecin 0.005	4.523	0.57	1.51	0.772	1.717	2.689	0.57	0.7215	1.6135	3.1475	4.523	1
	0.01	4.306	1.693	0	0.741	2.071	2.326	0	0.55575	1.882	2.821	4.306	1
	0.025	4.926	2.03	2.322	1.176	3.14	2.287	1.176	1.8165	2.3045	3.5865	4.926	1
	0.05	15.734	5.929	9.825	3.552	14.05	7.154	3.552	5.33475	8.4895	14.471	15.734	1
		Polynucleated Cells ↑
		1	2	3	4	5	6	Min	Q1	Median	Q3	Max	Score
	Camptothecin 0.005	3.893	3.249	2.561	2.02	1.705	1.705	1.705	1.705	2.2905	3.41	3.893	1
	0.01	3.571	3.704	3.345	4.258	2.044	2.044	2.044	2.044	3.458	3.8425	4.258	1
	0.025	4.645	3.644	2.897	2.868	1.581	1.581	1.581	1.581	2.8825	3.89425	4.645	1
	0.05	2.83	3.458	1.042	2.963	2.346	2.346	1.042	2.02	2.588	3.08675	3.458	1
		Vacoule Area ↑
		1	2	3	4	5	6	Min	Q1	Median	Q3	Max	Score
	Camptothecin 0.005	4.136	1.444	0	0.101	3.338	3.338	0	0.07575	2.391	3.5375	4.136	1
	0.01	5.867	0.168	0.239	0.129	0.846	0.846	0.129	0.15825	0.5425	2.10125	5.867	1
	0.025	13.934	0.202	0.414	0.125	6.406	6.406	0.125	0.18275	3.41	8.288	13.934	1
	0.05	1.258	1.441	17.882	23.852	0.782	0.782	0.782	0.782	1.3495	19.3745	23.852	1
		Neutral Lipids ↑
		1	2	3	4	5	6	Min	Q1	Median	Q3	Max	Score
	Camptothecin 0.005	4.139	0	3.322	6.187	38.367	5.273	0	2.4915	4.706	14.232	38.367	1
	0.01	3.64	0	5.616	11.329	14.583	5.333	0	2.73	5.4745	12.1425	14.583	1
	0.025	3.854	0	10.832	6.773	33.104	1.698	0	1.2735	5.3135	16.4	33.104	1
	0.05	12.903	0	27.609	25.926	27.113	1.499	0	1.12425	19.4145	27.237	27.609	2
		Phospholipids ↑
		1	2	3	4	5	6	Min	Q1	Median	Q3	Max	Score
	Camptothecin 0.005	0	0.167	2.436	1.638	10.324	4.32	0	0.12525	2.037	5.821	10.324	1
	0.01	0	0.178	1.281	3.486	5.283	2.333	0	0.1335	1.807	3.93525	5.283	1
	0.025	0	0.177	2.224	2.39	5.505	1.894	0	0.13275	2.059	3.16875	5.505	1
	0.05	0	0.221	3.696	1.788	3.196	0.525	0	0.16575	1.1565	3.321	3.696	1

## Sheet: CADs
J774A.1		Adherent Cells ↓
CADs		1	2	3	4	5	6
	Amiodarone 0.05	0.1	16.925	30.7499	2.34604	0.1	0.1
	0.1	14.2712	2.01555	7.90483	0.1	0.1	0.1
	1	0.1	0.1	15.7329	0.1	0.1	0.1
	5	26.634	26.7735	46.7383	4.16667	0.1	1.04384
	Azithromycin 0.1	10.3192	1.72988	0.1	0.1	0.1	0.1
	1	0.1	0.1	0.1	41.9643	0.68306	0.1
	5	0.1	0.1	0.1	0.1	0.1	0.1
	10	7.17784	0.1	30.3147	0.1	0.1	0.1
	Amitriptyline 0.1	14.9338	17.6991	0.1	0.1	0.1	6.81379
	1	24.5747	41.8584	0.1	0.1	7.12795	31.3931
	5	43.6673	46.2389	0.1	0.1	0.1	24.6069
	10	0.1	9.56284	7.93319	15.6682	37.788	0.1
	Bedaquiline 0.1	0.1	0.1	0.1	0.1	8.1	0.1
	1	0.1	0.1	0.1	0.1	0.4	0.3
	5	0.1	0.1	0.1	0.1	12.1	6.1
	10	0.1	0.1	0.1	3.7	4.1	6.3
		Mitochondrial Acitivity ↑
		1	2	3	4	5	6	Min	Q1	Median	Q3	Max	Score
	Amiodarone 0.05	1.679	2	3.6	2.6	3.173	3.232	1.679	1.91975	2.8865	3.324	3.6	1
	0.1	3.8	1.166	8.833	11.043	1.404	2.451	1.166	1.3445	3.1255	9.3855	11.043	1
	1	14.7	19.393	2.368	18.449	25.679	25.679	2.368	11.617	18.921	25.679	25.679	3
	5	30.5	5.722	24.784	15.942	15.928	56.602	5.722	13.3765	20.363	37.0255	56.602	3
	Azithromycin 0.1	49.379	3.198	16.258	3.609	1.114	1.42	1.114	1.3435	3.4035	24.5382	49.379	1
	1	4.268	0.938	1.37	4.786	1.1	5.696	0.938	1.0595	2.819	5.0135	5.696	1
	5	24.671	1.447	4.282	3.208	6.277	16.68	1.447	2.76775	5.2795	18.6777	24.671	1
	10	10.917	2.71	7.489	6.551	7.933	3.694	2.71	3.448	7.02	8.679	10.917	1
	Amitriptyline 0.1	7.778	3.226	1.871	2.551	2.411	0.888	0.888	1.62525	2.481	4.364	7.778	1
	1	4.762	1.142	3.123	1.23	8.092	2.171	1.142	1.208	2.647	5.5945	8.092	1
	5	33.725	7.407	22.586	16.437	29.569	11.745	7.407	10.6605	19.5115	30.608	33.725	3
	10	13.511	22.205	31.778	25.037	23.636	23.114	13.511	20.0315	23.375	26.7222	31.778	4
	Bedaquiline 0.1	1.31	5.05	1.71	25.96	6.11	0.89	0.89	1.205	3.38	11.0725	25.96	1
	1	1.3	3.97	4.93	37.49	3.99	0.69	0.69	1.1475	3.98	13.07	37.49	1
	5	2.68	2.29	27.73	41.58	5.46	2.06	2.06	2.2325	4.07	31.1925	41.58	3
	10	6.28	1.17	27.18	36.04	3.96	4.51	1.17	3.2625	5.395	29.395	36.04	4
J774A.1		Mitochondrial Acitivity ↓
CADs		1	2	3	4	5	6	Min	Q1	Median	Q3	Max	Score
	Amiodarone 0.05	0.588	0.3	0.4	0.5	0	0.951	0	0.225	0.45	0.67875	0.951	1
	0.1	0	0.194	0.833	0	0	0.163	0	0	0.0815	0.35375	0.833	1
	1	0	0	0.911	0	0	0	0	0	0	0.22775	0.911	1
	5	0	0	0.288	0	0.527	0	0	0	0	0.34775	0.527	1
	Azithromycin 0.1	0	0.872	0.46	0.44	0.608	0.828	0	0.33	0.534	0.839	0.872	1
	1	0	0.375	0.913	0	0	0.079	0	0	0.0395	0.5095	0.913	1
	5	0	0.633	0.552	0	0	0	0	0	0	0.57225	0.633	1
	10	0	0	0.661	0.193	0	0.086	0	0	0.043	0.31	0.661	1
	Amitriptyline 0.1	0	1.129	0	0	4.156	0.089	0	0	0.0445	1.88575	4.156	1
	1	0	0.228	0	0	0.385	0.121	0	0	0.0605	0.26725	0.385	1
	5	0.168	0	0	0.106	0	0	0	0	0	0.1215	0.168	1
	10	0	0.151	0	0	0.404	0.321	0	0	0.0755	0.34175	0.404	1
	Bedaquiline 0.1	4.51	0	1.31	0.14	0	0.93	0	0	0.535	2.11	4.51	1
	1	4.16	0.22	0.1	0.061	0	1.33	0	0.04575	0.16	2.0375	4.16	1
	5	5.73	0.1	0	0.12	0	0.8	0	0	0.11	2.0325	5.73	1
	10	0.74	0	0	0.13	0	0.21	0	0	0.065	0.3425	0.74	1
		Membrane Permeability ↑
		1	2	3	4	5	6	Min	Q1	Median	Q3	Max	Score
	Amiodarone 0.05	2.771	2.3	3.6	3.7	2.919	3.612	2.3	2.65325	3.2595	3.634	3.7	1
	0.1	5.2	5.539	8.167	3.298	1.605	5.147	1.605	2.87475	5.1735	6.196	8.167	1
	1	5	5.607	9.472	4.082	7.353	7.353	4.082	4.7705	6.48	7.88275	9.472	1
	5	15.5	10.533	13.545	11.698	5.38	26.6	5.38	9.24475	12.6215	18.275	26.6	2
	Azithromycin 0.1	3.39	1.841	5.368	5.898	3.546	0.71	0.71	1.55825	3.468	5.5005	5.898	1
	1	2.526	2.345	5.327	0.171	0.825	4.351	0.171	0.6615	2.4355	4.595	5.327	1
	5	3.951	6.058	7.32	0	1.702	20.577	0	1.2765	5.0045	10.6343	20.577	1
	10	5.24	2.01	15.198	0.289	0.196	20.189	0.196	0.26575	3.625	16.4458	20.189	1
	Amitriptyline 0.1	8	7.419	0.072	0.165	6.983	2.487	0.072	0.14175	4.735	7.56425	8	1
	1	8.145	10.046	0	3.92	7.611	4.584	0	2.94	6.0975	8.62025	10.046	1
	5	9.06	13.58	0.16	3.606	18.103	5.488	0.16	2.7445	7.274	14.7108	18.103	1
	10	5.147	0.906	28.766	11.773	13.535	12.36	0.906	4.08675	12.0665	17.3427	28.766	2
	Bedaquiline 0.1	1.42	14.09	5.75	1.23	9.29	2.79	1.23	1.3725	4.27	10.49	14.09	1
	1	2.67	9.71	5.53	2.26	9.74	1.06	1.06	1.96	4.1	9.7175	9.74	1
	5	2.87	6.87	4.7	2.73	7.98	3.19	2.73	2.835	3.945	7.1475	7.98	1
	10	3.24	8.38	11.65	4.41	7.53	5.48	3.24	4.1175	6.505	9.1975	11.65	2
J774A.1		Abnormal Nuclear Area
CADs		1	2	3	4	5	6	Min	Q1	Median	Q3	Max	Score
	Amiodarone 0.05	8.144	10	9.4	8.5	5.33	12.548	5.33	7.4405	8.95	10.637	12.548	1
	0.1	5.8	4.762	7.333	8.666	0	8.17	0	3.5715	6.5665	8.294	8.666	1
	1	6	4.412	10.2	7.429	0	0	0	0	5.206	8.12175	10.2	1
	5	6.4	19.766	10.375	7.35	0	5.395	0	4.04625	6.875	12.7227	19.766	1
	Azithromycin 0.1	4.407	4.264	8.282	6.69	4.661	5.917	4.264	4.37125	5.289	7.088	8.282	1
	1	4.268	3.94	8.98	12.479	0	6.329	0	2.955	5.2985	9.85475	12.479	1
	5	5.004	3.436	10.221	8.679	0	14.341	0	2.577	6.8415	11.251	14.341	1
	10	6.987	3.846	11.454	9.923	0	15.464	0	2.8845	8.455	12.4565	15.464	1
	Amitriptyline 0.1	9	0	6.547	0	4.821	8.348	0	0	5.684	8.511	9	1
	1	13.784	0	5.56	0	7.707	11.098	0	0	6.6335	11.7695	13.784	1
	5	17.45	0	10.375	0	13.707	14.49	0	0	12.041	15.23	17.45	2
	10	10.018	0	16.91	10.134	10.505	10.754	0	7.5135	10.3195	12.293	16.91	2
	Bedaquiline 0.1	5.48	15.29	4.64	5.89	4.38	3.41	3.41	4.1375	5.06	8.24	15.29	1
	1	5.66	9.6	4.52	3.54	5.32	3.79	3.54	3.7275	4.92	6.645	9.6	1
	5	8.31	8.87	9.3	4.78	5.69	4.06	4.06	4.6	7	8.9775	9.3	2
	10	13.11	8.38	13.19	6.09	6.8	3.99	3.99	5.565	7.59	13.13	13.19	2
		Cellular Area ↑
		1	2	3	4	5	6	Min	Q1	Median	Q3	Max	Score
	Amiodarone 0.05	3.107	8.5	9.3	4.8	2.284	4.373	2.284	2.90125	4.5865	8.7	9.3	1
	0.1	7.3	3.79	3	2.224	2.909	3.431	2.224	2.73775	3.2155	4.6675	7.3	1
	1	5.8	4.871	3.825	4.816	6.109	6.109	3.825	4.56825	5.3355	6.109	6.109	1
	5	27.5	8.453	12.68	10.145	8.122	7.568	7.568	7.9835	9.299	16.385	27.5	1
	Azithromycin 0.1	3.616	4.36	2.147	2.817	2.128	1.657	1.657	2.01025	2.482	3.802	4.36	1
	1	3.31	3.752	2.435	7.521	11.279	2.927	2.435	2.804	3.531	8.4605	11.279	1
	5	3.073	4.792	1.381	2.642	6.064	5.144	1.381	2.32675	3.9325	5.374	6.064	1
	10	6.114	6.993	2.423	2.601	3.82	2.577	2.423	2.5385	3.2105	6.33375	6.993	1
	Amitriptyline 0.1	7.778	12.097	1.511	2.716	1.413	5.24	1.413	1.4865	3.978	8.85775	12.097	1
	1	8.772	22.603	1.295	1.153	3.95	12.183	1.153	1.2595	6.361	14.788	22.603	1
	5	18.289	19.012	2.235	3.818	6.034	11.416	2.235	3.42225	8.725	18.4698	19.012	1
	10	1.654	7.251	7.386	3.726	4.444	3.371	1.654	2.94175	4.085	7.28475	7.386	1
	Bedaquiline 0.1	1.71	29.12	2.22	4.5	3.13	1.44	1.44	1.6425	2.675	10.655	29.12	1
	1	1.92	14.34	1.4	4.09	3.85	1.49	1.4	1.4675	2.885	6.6525	14.34	1
	5	1.39	12.06	0.76	2.48	4.58	1.2	0.76	1.09	1.935	6.45	12.06	1
	10	2.29	12.18	3.72	3.31	5.5	1.41	1.41	2.07	3.515	7.17	12.18	1
J774A.1		Polynucleated Cells ↑
CADs		1	2	3	4	5	6	Min	Q1	Median	Q3	Max	Score
	Amiodarone 0.05	7.341	1.8	1.7	1.6	0.935	0.379	0.379	0.796	1.65	3.18525	7.341	1
	0.1	3.1	2.224	5.872	5.005	2.806	5.155	2.224	2.6605	4.0525	5.33425	5.872	1
	1	4.1	2.652	6.981	3.034	3.045	3.045	2.652	2.9385	3.045	4.82025	6.981	1
	5	2.6	6.03	5.686	8.529	3.462	4.41	2.6	3.2465	5.048	6.65475	8.529	1
	Azithromycin 0.1	2.655	2.89	6.584	6.641	1.901	2.426	1.901	2.29475	2.7725	6.59825	6.641	1
	1	4.628	3.559	7.91	2.542	2.941	6.1	2.542	2.84125	4.0935	6.5525	7.91	1
	5	3.487	3.303	5.699	4.234	2.11	7.035	2.11	3.00475	3.8605	6.033	7.035	1
	10	1.68	3.018	7.322	4.673	4.739	7.995	1.68	2.6835	4.706	7.49025	7.995	1
	Amitriptyline 0.1	2.816	27.234	4.578	2.953	5.856	0.467	0.467	2.22875	3.7655	11.2005	27.234	1
	1	2.332	16.968	4.701	2.354	4.104	0.34	0.34	1.834	3.229	7.76775	16.968	1
	5	3.758	11.004	6.051	2.65	4.592	0.369	0.369	2.07975	4.175	7.28925	11.004	1
	10	7.013	3.098	6.65	2.926	0.973	2.564	0.973	2.16625	3.012	6.74075	7.013	1
	Bedaquiline 0.1	1.06	3.81	3.22	1.55			1.06	1.1825	2.385	3.6625	3.81	1
	1	3.55	5.85	3.11	1.85			1.85	2.165	3.33	5.275	5.85	1
	5	4.26	6.27	3.45	1.02			1.02	1.6275	3.855	5.7675	6.27	1
	10	6.76	3.52	2.58	1.93			1.93	2.0925	3.05	5.95	6.76	1
		Vacoule Area ↑
		1	2	3	4	5	6	Min	Q1	Median	Q3	Max	Score
	Amiodarone 0.05	15.462	4.6	4.5	84.5	1.09	3.409	1.09	2.82925	4.55	32.7215	84.5	1
	0.1	56.1	3.965	6.711	5.105	4.847	2.176	2.176	3.51775	4.976	19.0583	56.1	1
	1	44.8	1.375	19.811	5.281	0.974	0.974	0.974	0.974	3.328	26.0583	44.8	1
	5	43.2	3.982	15.05	34.734	2.663	1.907	1.907	2.474	9.516	36.8505	43.2	1
	Azithromycin 0.1	36.726	4.046	4.982	5.957	0.731	0.943	0.731	0.89	4.514	13.6492	36.726	1
	1	30.309	3.47	0.448	4.025	6.037	2.153	0.448	1.72675	3.7475	12.105	30.309	1
	5	37.053	1.577	0.691	1.37	2.215	2.922	0.691	1.20025	1.896	11.4548	37.053	1
	10	38.638	1.986	0.628	1.202	2.795	0.615	0.615	0.62475	1.594	11.7557	38.638	1
	Amitriptyline 0.1	3.301	2.34	0.203	2.138	7.207	11.82	0.203	1.65425	2.8205	8.36025	11.82	1
	1	4.252	2.489	1.816	0.614	2.189	11.375	0.614	1.5155	2.339	6.03275	11.375	1
	5	5.392	0.965	5.744	1.019	8.776	8.672	0.965	1.0055	5.568	8.698	8.776	1
	10	3.506	2.41	0.639	2.065	1.946	0.986	0.639	0.89925	2.0055	2.684	3.506	1
	Bedaquiline 0.1	8.63	0	30.96	0.49			0	0.1225	4.56	25.3775	30.96	1
	1	8.47	25.27	5.21	1.23			1.23	2.225	6.84	21.07	25.27	1
	5	14.71	0	12.07	1.27			0	0.3175	6.67	14.05	14.71	1
	10	7.84	0	6.41	0.11			0	0.0275	3.26	7.4825	7.84	1
J774A.1		Neutral Lipids ↑
CADs		1	2	3	4	5	6	Min	Q1	Median	Q3	Max	Score
	Amiodarone 0.05	8.408	4.7	0.6	0.5	1.176	2.356	0.5	0.575	1.766	5.627	8.408	1
	0.1	12.5	3.69	7.299	8.437	9.331	10.592	3.69	6.39675	8.884	11.069	12.5	1
	1	4	4.731	10.256	21.44	6.457	6.457	4	4.54825	6.457	13.052	21.44	1
	5	6.1	18.378	27.731	25.551	47.631	17.146	6.1	14.3845	21.9645	32.706	47.631	3
	Azithromycin 0.1	16.401	13.411	7.455	4.766	1.138	0.849	0.849	1.06575	6.1105	14.1585	16.401	1
	1	9.767	7.044	6.774	10.922	7.634	9.982	6.774	6.9765	8.7005	10.217	10.922	1
	5	14.123	20.665	12.952	25.638	21.069	21.96	12.952	13.8302	20.867	22.8795	25.638	4
	10	19.546	25.303	23.529	36.478	22.545	41.12	19.546	21.7953	24.416	37.6385	41.12	4
	Amitriptyline 0.1	4.722	3.591	9.792	10.651	8	5.219	3.591	4.43925	6.6095	10.0068	10.651	1
	1	1.081	7.558	9.989	2.916	8.434	3.748	1.081	2.45725	5.653	8.82275	9.989	1
	5	5.769	9.326	35.901	33.983	34.002	9.381	5.769	8.43675	21.682	34.4768	35.901	2
	10	67.773	39.419	37.804	34.104	42.797	43.417	34.104	36.879	41.108	49.506	67.773	4
	Bedaquiline 0.1	3.14	3.44	6.03	6.06			3.14	3.215	4.735	6.0525	6.06	1
	1	2.59	2.57		3.57			2.57	2.57	2.59	3.57	3.57	1
	5	3.89	10.35	9.43	4.44			3.89	4.0275	6.935	10.12	10.35	2
	10	5.24	24.79	3.28	18.01			3.28	3.77	11.625	23.095	24.79	4
		Phospholipids ↑
		1	2	3	4	5	6	Min	Q1	Median	Q3	Max	Score
	Amiodarone 0.05	2.302	8.4	5	3.5	2.353	4.45	2.302	2.34025	3.975	5.85	8.4	1
	0.1	5.4	2.399	3.163	2.351	3.651	3.77	2.351	2.387	3.407	4.1775	5.4	1
	1	48.8	40.457	48.718	37.76	44.04	44.04	37.76	39.7828	44.04	48.7385	48.8	4
	5	100	100	99.58	99.816	100	90.363	90.363	97.2758	99.908	100	100	4
	Azithromycin 0.1	6.49	5.464	4.113	0.971	4.694	3.396	0.971	2.78975	4.4035	5.7205	6.49	1
	1	10.963	1.657	10.323	26.942	32.824	7.326	1.657	5.90875	10.643	28.4125	32.824	2
	5	94.231	84.104	50.904	79.597	76.73	72.568	50.904	67.152	78.1635	86.6358	94.231	4
	10	100	99.596	89.216	92.767	98.545	99.475	89.216	91.8792	99.01	99.697	100	4
	Amitriptyline 0.1	1.111	0	2.967	1.627	1.5	0.932	0	0.699	1.3055	1.962	2.967	1
	1	0.27	0.581	5.438	3.602	5.02	0.69	0.27	0.50325	2.146	5.1245	5.438	1
	5	75.769	86.528	94.41	98.886	78.034	45.028	45.028	68.0838	82.281	95.529	98.886	4
	10	100	100	99.708	100	99.153	99.72	99.153	99.5692	99.86	100	100	4
	Bedaquiline 0.1	3.1	3.63	3.729	5.14			3.1	3.2325	3.6795	4.78725	5.14	1
	1	3.912	7.18	4.368	8.31			3.912	4.026	5.774	8.0275	8.31	1
	5	30.699	92.57	16.225	36.69			16.225	19.8435	33.6945	78.6	92.57	4
	10	66.962	100	43.465	93.67			43.465	49.3393	80.316	98.4175	100	4

## Sheet: Beta agonists
J774A.1		Adherent Cells ↓
Beta-agonists		1	2	3	4	5	6
	Salbutamol 0.05	22.455	0.1	18.8532	18.186	1.87144	5.42438
	0.1	32.0153	0.1	27.8888	10.2537	7.05858	18.1238
	1	16.9667	0.1	28.497	16.3413	7.30269	29.8022
	5	62.6438	0.1	14.8566	37.7402	0.1	0.1
	Formoterol 0.1	10.8017	22.4186	0.1	0.1	0.1	0.1
	1	12.2695	29.6744	0.1	0.1	0.1	0.1
	5	15.8261	27.107	0.1	0.1	0.1	0.1
	10	20.5683	36.0372	0.1	0.1	0.385208	4.87897
	Indacaterol 0.1	5.43846	37.0419	0.1	2.05066	0.1	9.61997
	1	16.1648	32.4093	0.1	10.4946	1.77196	10.824
	5	25.254	44.0744	0.1	0.1	0.1	14.361
	10	37.3918	75.4977	1.059	2.89505	4.0832	4.42744
	Salmeterol 0.1	8.82574	68.4093	0.1	0.1	19.1063	8.4159
	1	13.1728	40.3349	0.1	0.1	0.1	0.1
	5	28.1897	64.614	0.1	0.1	0.96302	0.1
	10	66.2401	70.4744	0.1	12.9071	14.7149	7.51286
J774A.1		Mitochondrial Acitivity ↑
Beta-agonists		1	2	3	4	5	6	Min	Q1	Median	Q3	Max	Score
	Salbutamol 0.05	0.228	0.88	0.535	0	0.995	0.202	0	0.1515	0.3815	0.90875	0.995	1
	0.1	1.563	2.703	0.602	0.617	0.46	0.156	0.156	0.384	0.6095	1.848	2.703	1
	1	1.279	1.047	0.122	0.441	0.263	0.091	0.091	0.11425	0.352	1.105	1.279	1
	5	3.791	0.963	0.612	0.296	0.445	0.056	0.056	0.236	0.5285	1.67	3.791	1
	Formoterol 0.1	1.329	3.898	2.685	0.562	4.953	1.412	0.562	1.13725	2.0485	4.16175	4.953	1
	1	1.673	5.591	1.239	0.407	3.333	0.854	0.407	0.74225	1.456	3.8975	5.591	1
	5	1.543	7.983	0.335	0.413	4.995	1.214	0.335	0.3935	1.3785	5.742	7.983	1
	10	1.208	2.58	0.762	0.193	2.436	0.712	0.193	0.58225	0.985	2.472	2.58	1
	Indacaterol 0.1	7.701	2.535	4.381	0.985	8.161	2.664	0.985	2.1475	3.5225	7.816	8.161	1
	1	10.303	9.674	2.592	0.674	8	1.435	0.674	1.24475	5.296	9.83125	10.303	1
	5	3.172	4.36	1.657	0.199	8.768	1.23	0.199	0.97225	2.4145	5.462	8.768	1
	10	6.763	1.04	0.459	0.373	3.253	1.575	0.373	0.4375	1.3075	4.1305	6.763	1
	Salmeterol 0.1	2.601	10.631	0.39	0.61	3.571	0.822	0.39	0.555	1.7115	5.336	10.631	1
	1	2.022	6.264	1.947	0.649	2.843	0.579	0.579	0.6315	1.9845	3.69825	6.264	1
	5	2.074	6.702	5.319	4.06	5.251	0.82	0.82	1.7605	4.6555	5.66475	6.702	1
	10	0.669	8.618	1.89	7.341	6.504	3.987	0.669	1.58475	5.2455	7.66025	8.618	1
J774A.1		Mitochondrial Acitivity ↓
Beta-agonists		1	2	3	4	5	6	Min	Q1	Median	Q3	Max	Score
	Salbutamol 0.05	6.393	37.977	11.991	14.994	2.674	23.752	2.674	5.46325	13.4925	27.3082	37.977	2
	0.1	6.25	35.473	21.084	2.775	14.511	15.121	2.775	5.38125	14.816	24.6812	35.473	2
	1	2.132	37.696	18.834	3.418	9.48	7.909	2.132	3.0965	8.6945	23.5495	37.696	1
	5	3.318	30.016	5.306	3.556	11.173	20.583	3.318	3.4965	8.2395	22.9412	30.016	1
	Formoterol 0.1	2.785	0.241	0.084	0.449	0.105	0.74	0.084	0.09975	0.345	1.25125	2.785	1
	1	1.416	0.231	0	3.764	0.09	1.38	0	0.0675	0.8055	2.003	3.764	1
	5	0.805	0.108	0.223	6.708	0	1.022	0	0.081	0.514	2.4435	6.708	1
	10	0.142	1.07	0	23.501	0.464	2.927	0	0.1065	0.767	8.0705	23.501	1
	Indacaterol 0.1	0.06	0.444	0	4.064	0	0.5	0	0	0.252	1.391	4.064	1
	1	0.067	0.225	0	5.526	0	0.844	0	0	0.146	2.0145	5.526	1
	5	0.076	0.07	0	9.472	0	0.615	0	0	0.073	2.82925	9.472	1
	10	0	0.867	0	11.677	0	0.551	0	0	0.2755	3.5695	11.677	1
	Salmeterol 0.1	0.145	0.343	0	2.439	0.143	1.89	0	0.10725	0.244	2.02725	2.439	1
	1	0.391	0.222	1.031	8.998	0	3.215	0	0.1665	0.711	4.66075	8.998	1
	5	0.61	0.076	0	0.214	0	2.908	0	0	0.145	1.1845	2.908	1
	10	1.041	0.371	0	0.554	0	1.139	0	0	0.4625	1.0655	1.139	1
J774A.1		Membrane Permeability ↑
Beta-agonists		1	2	3	4	5	6	Min	Q1	Median	Q3	Max	Score
	Salbutamol 0.05	4.11	2.346	4.497	8.23	0.871	1.35	0.871	1.23025	3.228	5.43025	8.23	1
	0.1	1.302	3.378	3.012	2.467	3.086	2.182	1.302	1.962	2.7395	3.159	3.378	1
	1	1.066	1.571	3.038	5.843	5.332	1.091	1.066	1.08475	2.3045	5.45975	5.843	1
	5	2.844	2.729	5.51	6.519	2.89	1.626	1.626	2.45325	2.867	5.76225	6.519	1
	Formoterol 0.1	5.19	4.62	3.523	3.258	2.529	2.152	2.152	2.43475	3.3905	4.7625	5.19	1
	1	3.797	6.052	1.825	1.017	4.775	2.365	1.017	1.623	3.081	5.09425	6.052	1
	5	6.573	5.771	5.475	1.445	5.485	1.534	1.445	1.51175	5.48	5.9715	6.573	1
	10	12.296	4.405	6.667	1.451	4.408	2.769	1.451	2.4395	4.4065	8.07425	12.296	1
	Indacaterol 0.1	5.612	7.731	5.367	1.108	6.964	2.914	1.108	2.4625	5.4895	7.15575	7.731	1
	1	7.138	3.993	4.487	2.291	5.412	2.616	2.291	2.53475	4.24	5.8435	7.138	1
	5	9.592	13.924	7.078	1.795	5.216	4.482	1.795	3.81025	6.147	10.675	13.924	1
	10	19.116	29.636	10.703	4.596	5.542	4.409	4.409	4.54925	8.1225	21.746	29.636	1
	Salmeterol 0.1	5.13	5.35	11.573	1.626	3.714	1.89	1.626	1.824	4.422	6.90575	11.573	1
	1	3.196	3.271	5.613	2.041	2.059	2.637	2.041	2.0545	2.9165	3.8565	5.613	1
	5	4.637	10.51	4.255	6.944	7.701	3.654	3.654	4.10475	5.7905	8.40325	10.51	1
	10	7.807	4.829	2.836	11.219	15.176	13.344	2.836	4.33075	9.513	13.802	15.176	1
J774A.1		Abnormal Nuclear Area
Beta-agonists		1	2	3	4	5	6	Min	Q1	Median	Q3	Max	Score
	Salbutamol 0.05	9.589	20.235	10.385	7.103	5.286	6.545	5.286	6.23025	8.346	12.8475	20.235	1
	0.1	8.073	22.466	11.325	5.447	7.026	7.171	5.447	6.63125	7.622	14.1103	22.466	1
	1	9.808	23.56	8.87	6.836	7.044	10.273	6.836	6.992	9.339	13.5947	23.56	1
	5	14.218	22.953	10.51	7.704	7.727	8.076	7.704	7.72125	9.293	16.4017	22.953	1
	Formoterol 0.1	9.747	5.582	8.809	4.494	7.06	4.64	4.494	4.6035	6.321	9.0435	9.747	1
	1	5.341	6.11	6.128	4.578	3.694	4.993	3.694	4.357	5.167	6.1145	6.128	1
	5	3.89	6.472	2.905	7.946	7.346	3.514	2.905	3.36175	5.181	7.496	7.946	1
	10	4.691	8.496	4.857	12.089	12.877	6.883	4.691	4.8155	7.6895	12.286	12.877	1
	Indacaterol 0.1	6.269	9.949	13.034	12.069	7.835	7.161	6.269	6.938	8.892	12.3102	13.034	1
	1	7.205	7.03	13.161	10.108	6.588	9.283	6.588	6.9195	8.244	10.8712	13.161	1
	5	8.988	12.377	11.295	11.167	5.438	10.105	5.438	8.1005	10.636	11.5655	12.377	2
	10	11.362	15.771	14.526	16.522	13.855	10.709	10.709	11.1988	14.1905	15.9588	16.522	4
	Salmeterol 0.1	5.708	4.047	2.861	5.386	9.286	9.285	2.861	3.7505	5.547	9.28525	9.286	1
	1	7.828	6.486	8.477	5.009	2.843	7.846	2.843	4.4675	7.157	8.00375	8.477	1
	5	9.03	8.682	5.483	2.35	5.601	8.054	2.35	4.69975	6.8275	8.769	9.03	1
	10	9.368	7.058	6.049	8.587	5.827	11.635	5.827	5.9935	7.8225	9.93475	11.635	1
J774A.1		Cellular Area ↑
Beta-agonists		1	2	3	4	5	6	Min	Q1	Median	Q3	Max	Score
	Salbutamol 0.05	6.393	0.88	10.921	5.299	5.721	4.318	0.88	3.4585	5.51	7.525	10.921	1
	0.1	7.292	1.182	11.566	4.008	7.485	6.781	1.182	3.3015	7.0365	8.50525	11.566	1
	1	6.823	3.665	6.926	4.631	4.872	10.818	3.665	4.3895	5.8475	7.899	10.818	1
	5	18.483	2.568	3.469	11.111	1.723	2.243	1.723	2.113	3.0185	12.954	18.483	1
	Formoterol 0.1	6.076	3.994	4.614	1.573	3.477	2.354	1.573	2.15875	3.7355	4.9795	6.076	1
	1	2.638	4.726	2.347	2.645	0.991	1.38	0.991	1.28275	2.4925	3.16525	4.726	1
	5	2.482	3.83	1.676	1.754	1.077	1.342	1.077	1.27575	1.715	2.819	3.83	1
	10	2.416	3.21	3.238	1.064	1.972	2.927	1.064	1.745	2.6715	3.217	3.238	1
	Indacaterol 0.1	5.91	10.9	8.324	8.498	5.005	6.162	5.005	5.68375	7.243	9.0985	10.9	1
	1	7.542	7.255	11.266	9.299	5.294	7.848	5.294	6.76475	7.695	9.79075	11.266	1
	5	7.628	10.127	6.325	5.783	3.33	10.369	3.33	5.16975	6.9765	10.1875	10.369	1
	10	13.075	18.891	12.538	9.814	5.663	6.378	5.663	6.19925	11.176	14.529	18.891	2
	Salmeterol 0.1	4.913	3.086	3.251	2.947	10.714	7.642	2.947	3.05125	4.082	8.41	10.714	1
	1	5.153	5.82	4.238	2.783	3.529	5.595	2.783	3.3425	4.6955	5.65125	5.82	1
	5	7.566	4.57	4.746	1.282	4.084	4.773	1.282	3.3835	4.658	5.47125	7.566	1
	10	3.866	5.201	12.476	8.587	7.588	10.334	3.866	4.86725	8.0875	10.8695	12.476	1
J774A.1		Polynucleated Cells ↑
Beta-agonists		1	2	3	4	5	6	Min	Q1	Median	Q3	Max	Score
	Salbutamol 0.05	1.597	3.625	1.072	1.395	1.311	1.311	1.072	1.25125	1.353	2.104	3.625	1
	0.1	1.538	5.856	0.793	2.541	1.313	1.313	0.793	1.183	1.4255	3.36975	5.856	1
	1	2.228	4.046	1.599	1.854	2.797	2.797	1.599	1.79025	2.5125	3.10925	4.046	1
	5	1.379	2.169	1.596	2.152	2.02	2.02	1.379	1.54175	2.02	2.15625	2.169	1
	Formoterol 0.1	4.627	9.281	4.851	5.678	7.904	1.982	1.982	3.96575	5.2645	8.24825	9.281	1
	1	3.897	8.413	5.352	9.119	5.762	5.78	3.897	4.98825	5.771	8.5895	9.119	1
	5	2.324	8.346	7.907	7.582	5.152	2.774	2.324	2.6615	6.367	8.01675	8.346	1
	10	2.289	7.417	5.229	5.942	6.423	2.999	2.289	2.8215	5.5855	6.6715	7.417	1
	Indacaterol 0.1	1.959	8.511	2.616	8.271	4.356	0.831	0.831	1.677	3.486	8.331	8.511	1
	1	2.074	7.102	2.015	3.725	7.151	1.887	1.887	1.983	2.8995	7.11425	7.151	1
	5	3.39	8.283	2.278	1.556	6.096	3.382	1.556	2.0975	3.386	6.64275	8.283	1
	10	1.935	5.923	2.041	4.669	4.96	2.773	1.935	2.0145	3.721	5.20075	5.923	1
	Salmeterol 0.1	2.985	10.514	0	5.945	7.037	3.299	0	2.23875	4.622	7.90625	10.514	1
	1	1.775	8.427	6.397	4.485	4.876	3.985	1.775	3.4325	4.6805	6.9045	8.427	1
	5	0.785	9.214	2.749	9.128	5.217	3.409	0.785	2.258	4.313	9.1495	9.214	1
	10	2.174	4.113	2.305	7.407	5.451	3.894	2.174	2.27225	4.0035	5.94	7.407	1
J774A.1		Vacoule Area ↑
Beta-agonists		1	2	3	4	5	6	Min	Q1	Median	Q3	Max	Score
	Salbutamol 0.05	3.195	1.066	3.369	38.773	2.377	2.377	1.066	2.04925	2.786	12.22	38.773	1
	0.1	1.538	0	18.23	1.495	54.034	54.034	0	1.12125	9.884	54.034	54.034	1
	1	25.07	0.385	1.776	0	2.542	2.542	0	0.28875	2.159	8.174	25.07	1
	5	6.897	0.868	20.39	0.574	2.525	2.525	0.574	0.7945	2.525	10.2703	20.39	1
	Formoterol 0.1	9.478	1.007	6.095	0.366	0.916	0.881	0.366	0.75225	0.9615	6.94075	9.478	1
	1	0.665	1.111	4.512	9.119	0	0.134	0	0.1005	0.888	5.66375	9.119	1
	5	1.807	0.842	0.93	0	0	8.877	0	0	0.886	3.5745	8.877	1
	10	0.818	8.639	1.471	0	3.526	0	0	0	1.1445	4.80425	8.639	1
	Indacaterol 0.1	2.425	0.621	2.817	12.281	2.841	0.277	0.277	0.535	2.621	5.201	12.281	1
	1	2.451	0.578	7.692	6.877	0.108	1.887	0.108	0.4605	2.169	7.08075	7.692	1
	5	2.354	9.082	7.973	3.502	3.529	4.559	2.354	3.215	4.044	8.25025	9.082	1
	10	3.99	1.595	10.204	25.753	2.681	3.882	1.595	2.4095	3.936	14.0913	25.753	1
	Salmeterol 0.1	5.292	1.143	0	3.397	1.852	0	0	0	1.4975	3.87075	5.292	1
	1	12.423	1.685	1.347	1.661	0.191	20.873	0.191	1.058	1.673	14.5355	20.873	1
	5	35.164	0.813	1.571	6.948	0	0.426	0	0.3195	1.192	14.002	35.164	1
	10	3.403	0.705	0.865	7.692	0	12.656	0	0.52875	2.134	8.933	12.656	1
J774A.1		Neutral Lipids ↑
Beta-agonists		1	2	3	4	5	6	Min	Q1	Median	Q3	Max	Score
	Salbutamol 0.05	4.366	0	31.912	20.679	48.454	16.197	0	3.2745	18.438	36.0475	48.454	1
	0.1	6.92	0	5.393	15.922	14.357	11.343	0	4.04475	9.1315	14.7482	15.922	1
	1	13.571	0	3.964	10.563	18.306	8.11	0	2.973	9.3365	14.7547	18.306	1
	5	5.25	0	12.816	28.736	26.938	10.487	0	3.9375	11.6515	27.3875	28.736	2
	Formoterol 0.1	6.772	6.678	5.371	1.691	2.965	3.269	1.691	2.6465	4.32	6.7015	6.772	1
	1	9.693	2.673	32.149	7.118	3.748	6.915	2.673	3.47925	7.0165	15.307	32.149	1
	5	24.905	10.163	43.713	19.943	11.281	9.281	9.281	9.9425	15.612	29.607	43.713	2
	10	26.828	7.955	36.675	7.122	3.601	6.158	3.601	5.51875	7.5385	29.2897	36.675	1
	Indacaterol 0.1	9.729	2.855	4.225	2.674	2.083	3.369	2.083	2.52625	3.112	5.601	9.729	1
	1	14.412	0.912	21.695	4.022	2.917	2.199	0.912	1.87725	3.4695	16.2327	21.695	1
	5	20.877	3.269	28.666	3.32	1.114	58.341	1.114	2.73025	12.0985	36.0847	58.341	2
	10	18.694	6.33	34.455	5.263	2.778	4.198	2.778	3.843	5.7965	22.6342	34.455	1
	Salmeterol 0.1	10.016	5.455	37.533	2.745	3.4	7.545	2.745	3.23625	6.5	16.8953	37.533	1
	1	6.597	6.921	27.26	4.025	5.907	8.884	4.025	5.4365	6.759	13.478	27.26	1
	5	29.533	10.97	44.761	2.556	1.775	5.295	1.775	2.36075	8.1325	33.34	44.761	1
	10	25.467	22.983	34.94	20.505	20.209	18.044	18.044	19.6677	21.744	27.8352	34.94	4
J774A.1		Phospholipids ↑
Beta-agonists		1	2	3	4	5	6	Min	Q1	Median	Q3	Max	Score
	Salbutamol 0.05	0	0.197	1.618	2.216	1.976	2.739	0	0.14775	1.797	2.34675	2.739	1
	0.1	0	0	0.924	1.397	1.909	1.168	0	0	1.046	1.525	1.909	1
	1	0	0.158	0.767	1.69	0.855	0.836	0	0.1185	0.8015	1.06375	1.69	1
	5	0	0	2.024	1.022	1.519	0.886	0	0	0.954	1.64525	2.024	1
	Formoterol 0.1	7.405	10.955	8.094	4.589	2.471	5.209	2.471	4.0595	6.307	8.80925	10.955	1
	1	6.196	4.765	7.397	7.922	2.385	4.459	2.385	3.9405	5.4805	7.52825	7.922	1
	5	5.341	3.859	7.771	7.072	3.442	5.109	3.442	3.75475	5.225	7.24675	7.771	1
	10	4.138	4.146	3.929	2.762	1.662	1.746	1.662	1.725	3.3455	4.14	4.146	1
	Indacaterol 0.1	8.692	4.854	3.785	4.679	7.532	1.887	1.887	3.3105	4.7665	7.822	8.692	1
	1	22.842	12.117	10.78	6.103	9.4	3.959	3.959	5.567	10.09	14.7982	22.842	2
	5	41.53	38.877	39.809	12.218	7.572	32.316	7.572	11.0565	35.5965	40.2392	41.53	3
	10	92.384	91.747	94.294	43.32	25.641	28.395	25.641	27.7065	67.5335	92.8615	94.294	4
	Salmeterol 0.1	17.264	6.169	14.867	13.604	1.8	5.231	1.8	4.37325	9.8865	15.4663	17.264	1
	1	12.144	10.454	12.935	13.829	4.852	7.042	4.852	6.4945	11.299	13.1585	13.829	2
	5	86.075	88.033	91.875	6.709	2.367	5.703	2.367	4.869	46.392	88.9935	91.875	2
	10	29.79	99.89	66.636	96.53	97.561	88.027	29.79	57.4245	92.2785	98.1433	99.89	4

## Sheet: Corticosteriods
J774A.1		Adherent Cells ↓
Corticosteroids		1	2	3	4	5	6
	Beclamethasone 0.1	0.1	6.30059	0.1	0.1	0.1	0.1
	1	0.1	0.1	0.1	9.02778	0.1	0.1
	5	4.34048	0.1	0.1	0.1	0.1	0.1
	10	14.6766	6.39581	0.1	36.6071	0.1	14.7331
	Ciclesonide 0.05	0.1	0.1	6.08167	10.4381	0.1	11.9336
	0.1	0.1	0.1	13.2928	0.1	0.1	6.19017
	1	0.1	0.1	5.12598	1.39892	0.1	0.1
	5	27.5893	0.1	0.1	5.91852	9.01139	7.01978
	Fluticasone 0.1	21.0775	0.1	0.1	0.1	0.1	33.2966
	1	26.5595	0.1	0.1	0.1	0.1	10.5379
	5	32.6087	0.1	3.37302	0.1	7.21742	21.0483
	10	28.4513	30.4563	10.3825	30.0328	36.1931	36.7618
	Budesonide 0.1	0.1	19.5163	0.1	0.1	0.1	0.1
	1	0.1	24.7628	0.1	0.1	0.1	0.1
	5	21.4716	37.8791	0.1	0.1	0.1	9.01794
	10	31.3511	46.8651	37.6702	19.0591	22.3421	36.6361
	Mometasone 0.1	0.1	65.3953	0.1	0.1	0.1	0.1
	1	0.1	36.4279	0.1	0.1	0.1	0.1
	5	0.1	58.4186	0.1	0.1	0.1	0.1
	10	53.9895	80.7442	21.3313	0.1	10.7858	0.1
		Mitochondrial Acitivity ↑
		1	2	3	4	5	6	Min	Q1	Median	Q3	Max	Score
	Beclamethasone 0.1	13.937	0.61	16.593	0.471	0.322	9.487	0.322	0.43375	5.0485	14.601	16.593	1
	1	0.847	0.434	1.884	2.072	0.258	1.638	0.258	0.39	1.2425	1.931	2.072	1
	5	2.225	0.823	1.387	0.455	1.583	1.998	0.455	0.731	1.485	2.05475	2.225	1
	10	1.188	0.203	3.269	0.782	0.102	4.092	0.102	0.17775	0.985	3.47475	4.092	1
	Ciclesonide 0.05	1.214	35.451	0.185	1.339	4.233	1.159	0.185	0.9155	1.2765	12.0375	35.451	1
	0.1	0.703	0.31	1.202	0.432	0.936	1.429	0.31	0.4015	0.8195	1.25875	1.429	1
	1	0.426	0.662	0	1.403	1.976	1.377	0	0.3195	1.0195	1.54625	1.976	1
	5	1.222	0.728	0.508	2.229	2.817	1.579	0.508	0.673	1.4005	2.376	2.817	1
	Fluticasone 0.1	22.275	2.062	10.071	4.706	2.066	0.993	0.993	1.79475	3.386	13.122	22.275	1
	1	19.048	0.225	46.484	5.752	4.577	1.018	0.225	0.81975	5.1645	25.907	46.484	1
	5	4.628	0.389	13.552	26.255	8.293	1.468	0.389	1.19825	6.4605	16.7278	26.255	1
	10	0.742	6.847	3.963	10.614	2.075	24.397	0.742	1.74175	5.405	14.0598	24.397	1
	Budesonide 0.1	1.853	2.62	1.505	0.689	3.966	0.899	0.689	0.8465	1.679	2.9565	3.966	1
	1	1.259	3.059	0.876	0.216	2.349	0.612	0.216	0.513	1.0675	2.5265	3.059	1
	5	1.006	3.771	0.283	0.349	1.573	0.496	0.283	0.3325	0.751	2.1225	3.771	1
	10	1.891	0.491	0	0	1.637	0.475	0	0	0.483	1.7005	1.891	1
	Mometasone 0.1	4.623	3.293	0.353	0.374	0.544	0.285	0.285	0.336	0.459	3.6255	4.623	1
	1	3.231	4.55	0.479	0	1.545	0.528	0	0.35925	1.0365	3.56075	4.55	1
	5	2.933	1.151	0.389	0.744	1.412	0.41	0.389	0.40475	0.9475	1.79225	2.933	1
	10	0.491	0.899	0.192	0.828	1.425	0.601	0.192	0.41625	0.7145	1.0305	1.425	1
J774A.1		Mitochondrial Acitivity ↓
Corticosteroids		1	2	3	4	5	6	Min	Q1	Median	Q3	Max	Score
	Beclamethasone 0.1	0	0.305	0.889	0	0	0.153	0	0	0.0765	0.451	0.889	1
	1	0	1.39	1.615	0.218	0.086	0.936	0	0.0645	0.577	1.44625	1.615	1
	5	0.106	0.823	0.832	0.364	0	0.416	0	0.0795	0.39	0.82525	0.832	1
	10	0	1.424	0.769	0	0	0	0	0	0	0.93275	1.424	1
	Ciclesonide 0.05	0.303	1.025	8.141	0.618	0.794	1.884	0.303	0.53925	0.9095	3.44825	8.141	1
	0.1	0	13.444	4.709	0.173	4.152	3.537	0	0.12975	3.8445	6.89275	13.444	1
	1	0.709	27.263	5.128	0	0.169	1.377	0	0.12675	1.043	10.6618	27.263	1
	5	3.667	38.918	2.458	0	0.134	0.549	0	0.1005	1.5035	12.4797	38.918	1
	Fluticasone 0.1	0.359	1.031	0	0	0.153	0.124	0	0	0.1385	0.527	1.031	1
	1	0	5.399	0	0	0.264	0	0	0	0	1.54775	5.399	1
	5	0	4.016	0.103	0	0.193	0	0	0	0.0515	1.14875	4.016	1
	10	1.855	0	0	0.128	0	11.528	0	0	0.064	4.27325	11.528	1
	Budesonide 0.1	0.651	1.589	0	2.929	0.078	0.761	0	0.0585	0.706	1.924	2.929	1
	1	0.657	1.673	0.063	3.24	0.271	1.531	0.063	0.219	1.094	2.06475	3.24	1
	5	0.719	0.589	0	4.075	0	6.203	0	0	0.654	4.607	6.203	1
	10	0.329	0.573	0.485	0.745	0.595	13.777	0.329	0.446	0.584	4.003	13.777	1
	Mometasone 0.1	0.191	0.305	0	6.138	1.088	2.223	0	0.14325	0.6965	3.20175	6.138	1
	1	0.249	0.157	0	6.782	0.364	4.753	0	0.11775	0.3065	5.26025	6.782	1
	5	0.111	0.537	0	1.653	0.669	3.277	0	0.08325	0.603	2.059	3.277	1
	10	3.804	12.584	0.192	4.244	0.777	2.477	0.192	0.63075	3.1405	6.329	12.584	1
		Membrane Permeability ↑
		1	2	3	4	5	6	Min	Q1	Median	Q3	Max	Score
	Beclamethasone 0.1	1.863	4.675	1.778	0	0.537	6.274	0	0.40275	1.8205	5.07475	6.274	1
	1	0.978	4.083	0.808	0	0.172	2.652	0	0.129	0.893	3.00975	4.083	1
	5	4.237	3.111	2.358	0	0	6.744	0	0	2.7345	4.86375	6.744	1
	10	4.157	3.662	5.577	0.156	0	8.395	0	0.117	3.9095	6.2815	8.395	1
	Ciclesonide 0.05	5.615	1.639	3.238	1.545	0.952	0.58	0.58	0.859	1.592	3.83225	5.615	1
	0.1	4.782	1.034	2.705	1.815	1.287	0.34	0.34	0.8605	1.551	3.22425	4.782	1
	1	4.823	0.773	3.205	1.684	0.734	1.147	0.734	0.76325	1.4155	3.6095	4.823	1
	5	4.156	1.561	9.322	1.354	1.073	3.226	1.073	1.28375	2.3935	5.4475	9.322	1
	Fluticasone 0.1	2.275	1.218	0.551	0.588	3.826	2.854	0.551	0.57875	1.7465	3.097	3.826	1
	1	5.019	2.812	0.402	0.101	3.873	0.833	0.101	0.32675	1.8225	4.1595	5.019	1
	5	3.647	3.627	4.312	5.405	6.75	1.048	1.048	2.98225	3.9795	5.74125	6.75	1
	10	3.711	43.367	24.695	20.205	2.075	10.188	2.075	3.302	15.1965	29.363	43.367	2
	Budesonide 0.1	3.706	2.062	0.06	4.22	3.577	0.761	0.06	0.58575	2.8195	3.8345	4.22	1
	1	2.901	1.673	0.188	4.104	4.246	1.286	0.188	1.0115	2.287	4.1395	4.246	1
	5	8.124	2.652	5.524	2.095	3.441	0.744	0.744	1.75725	3.0465	6.174	8.124	1
	10	8.882	6.552	9.709	1.937	1.637	4.157	1.637	1.862	5.3545	9.08875	9.709	1
	Mometasone 0.1	3.813	2.378	0.989	1.272	0.816	1.254	0.816	0.94575	1.263	2.73675	3.813	1
	1	2.087	1.464	0.958	1.577	1.636	0.96	0.958	0.9595	1.5205	1.74875	2.087	1
	5	3.874	4.144	2.43	3.14	1.709	1.229	1.229	1.589	2.785	3.9415	4.144	1
	10	8.344	12.36	5.192	5.072	3.756	2.853	2.853	3.53025	5.132	9.348	12.36	1
J774A.1		Abnormal Nuclear Area
Corticosteroids		1	2	3	4	5	6	Min	Q1	Median	Q3	Max	Score
	Beclamethasone 0.1	1.67	2.947	3.556	2.828	0	3.06	0	1.2525	2.8875	3.184	3.556	1
	1	1.173	1.998	4.711	2.835	0	4.134	0	0.87975	2.4165	4.27825	4.711	1
	5	3.496	1.921	5.409	3.549	0	8.493	0	1.44075	3.5225	6.18	8.493	1
	10	3.563	3.357	6.923	4.382	0	9.024	0	2.51775	3.9725	7.44825	9.024	1
	Ciclesonide 0.05	4.097	4.303	6.105	2.575	2.063	3.188	2.063	2.447	3.6425	4.7535	6.105	1
	0.1	2.954	13.444	5.912	3.457	2.047	3.741	2.047	2.72725	3.599	7.795	13.444	1
	1	2.979	13.024	9.066	3.929	2.259	2.639	2.259	2.544	3.454	10.0555	13.024	1
	5	4.89	10.406	5.678	3.822	1.811	3.363	1.811	2.975	4.356	6.86	10.406	1
	Fluticasone 0.1	4.192	0	2.203	0	3.673	5.955	0	0	2.938	4.63275	5.955	1
	1	4.633	0	4.287	0	4.489	6.383	0	0	4.388	5.0705	6.383	1
	5	6.311	0	6.16	0	10.125	12.159	0	0	6.2355	10.6335	12.159	1
	10	0	8.559	0	14.322	15.175	12.064	0	0	10.3115	14.5352	15.175	2
	Budesonide 0.1	1.853	2.32	0.662	3.015	2.177	1.383	0.662	1.20275	2.015	2.49375	3.015	1
	1	1.97	3.107	1.313	2.268	2.981	0.735	0.735	1.1685	2.119	3.0125	3.107	1
	5	1.222	2.416	1.133	4.657	2.753	3.309	1.133	1.19975	2.5845	3.646	4.657	1
	10	3.207	7.944	5.825	6.855	7.887	6.413	3.207	5.1705	6.634	7.90125	7.944	1
	Mometasone 0.1	1.573	1.463	0.777	1.422	3.083	1.083	0.777	1.0065	1.4425	1.9505	3.083	1
	1	2.137	1.831	0.548	2.05	3.091	0.816	0.548	0.749	1.9405	2.3755	3.091	1
	5	2.324	2.993	2.527	1.57	3.046	1.287	1.287	1.49925	2.4255	3.00625	3.046	1
	10	15.215	17.079	14.231	4.141	4.663	1.201	1.201	3.406	9.447	15.681	17.079	1
		Cellular Area ↑
		1	2	3	4	5	6	Min	Q1	Median	Q3	Max	Score
	Beclamethasone 0.1	0.642	3.659	1.481	1.885	2.148	0.995	0.642	0.90675	1.683	2.52575	3.659	1
	1	0.261	3.475	1.884	0.872	1.375	1.794	0.261	0.71925	1.5845	2.28175	3.475	1
	5	3.602	3.843	0.971	0.819	1.143	1.249	0.819	0.933	1.196	3.66225	3.843	1
	10	5.107	4.171	2.692	0.939	1.021	2.308	0.939	1.0005	2.5	4.405	5.107	1
	Ciclesonide 0.05	1.669	0.205	4.625	3.296	2.222	3.696	0.205	1.303	2.759	3.92825	4.625	1
	0.1	1.406	0.517	5.21	1.988	1.696	3.129	0.517	1.18375	1.842	3.64925	5.21	1
	1	0.709	0.331	2.93	2.806	2.484	1.434	0.331	0.6145	1.959	2.837	2.93	1
	5	2.2	0.208	2.203	1.513	2.347	1.784	0.208	1.18675	1.992	2.239	2.347	1
	Fluticasone 0.1	2.036	2.062	2.046	1.008	1.377	6.576	1.008	1.28475	2.041	3.1905	6.576	1
	1	4.247	3.712	1.34	0.706	2.465	4.903	0.706	1.1815	3.0885	4.411	4.903	1
	5	6.732	6.736	2.669	1.158	3.664	8.386	1.158	2.29125	5.198	7.1485	8.386	1
	10	9.833	4.28	3.049	7.801	9.857	4.29	3.049	3.97225	6.0455	9.839	9.857	1
	Budesonide 0.1	1.502	1.847	1.445	0.775	0.156	0.761	0.156	0.60975	1.11	1.58825	1.847	1
	1	1.204	3.107	2.376	1.62	0.632	0.98	0.632	0.893	1.412	2.55875	3.107	1
	5	1.941	3.536	2.125	0.931	1.278	1.902	0.931	1.19125	1.9215	2.47775	3.536	1
	10	3.701	13.186	18.447	4.918	5.952	7.957	3.701	4.61375	6.9545	14.5012	18.447	1
	Mometasone 0.1	1.621	1.402	0.565	0.299	0.272	0.684	0.272	0.29225	0.6245	1.45675	1.621	1
	1	1.441	2.092	0.821	0.237	0.727	0.336	0.237	0.31125	0.774	1.60375	2.092	1
	5	2.269	1.612	2.624	0.331	0.669	0.585	0.331	0.5215	1.1405	2.35775	2.624	1
	10	21.104	23.596	21.923	0.828	1.295	1.051	0.828	0.99525	11.1995	22.3412	23.596	2
J774A.1		Polynucleated Cells ↑
Corticosteroids		1	2	3	4	5	6	Min	Q1	Median	Q3	Max	Score
	Beclamethasone 0.1	0.622	2.97	8.97	5.251	2.899	6.746	0.622	2.32975	4.1105	7.302	8.97	1
	1	2.87	3.138	8.199	6.434	2.594	8.295	2.594	2.801	4.786	8.223	8.295	1
	5	0.372	4.276	8.53	5.774	3.899	7.271	0.372	3.01725	5.025	7.58575	8.53	1
	10	0.371	2.351	9.611	5.838	4.675	6.78	0.371	1.856	5.2565	7.48775	9.611	1
	Ciclesonide 0.05	3.822	5.087	1.256	1.58	1.716	1.716	1.256	1.499	1.716	4.13825	5.087	1
	0.1	4.027	3.833	2.524	4.057	1.479	1.479	1.479	1.479	3.1785	4.0345	4.057	1
	1	6.334	4.94	2.273	2.465	2.212	2.212	2.212	2.212	2.369	5.2885	6.334	1
	5	2.212	4.117	2.015	3.979	3.5	3.5	2.015	2.16275	3.5	4.0135	4.117	1
	Fluticasone 0.1	2.907	2.492	6.198	2.809	5.839	0.151	0.151	1.90675	2.858	5.92875	6.198	1
	1	2.523	5.034	2.128	1.877	7.578	0.159	0.159	1.4475	2.3255	5.67	7.578	1
	5	2.201	24.189	4.821	1.875	6.053	0.118	0.118	1.43575	3.511	10.587	24.189	1
	10	28.372	4.031	2.787	4.441	0.284	0.541	0.284	0.47675	3.409	10.4238	28.372	1
	Budesonide 0.1	3.852	10.61	5.395	7.432	8.078	1.533	1.533	3.27225	6.4135	8.711	10.61	1
	1	2.543	9.125	5.847	12.021	5.641	2.13	2.13	2.43975	5.744	9.849	12.021	1
	5	1.942	7.367	1.905	5.428	5.195	4.358	1.905	1.93275	4.7765	5.91275	7.367	1
	10	2.53	5.882	1.376	5.547	4.539	2	1.376	1.844	3.5345	5.63075	5.882	1
	Mometasone 0.1	4.736	11.613	7.2	3.017	5.528	2.852	2.852	2.97575	5.132	8.30325	11.613	1
	1	4.278	10.623	6.366	4.487	4.212	1.536	1.536	3.543	4.3825	7.43025	10.623	1
	5	2.618	11.409	5.353	4.24	4.264	3.467	2.618	3.25475	4.252	6.867	11.409	1
	10	4.396	6.667	1.18	5.28	4.373	3.55	1.18	2.9575	4.3845	5.62675	6.667	1
		Vacoule Area ↑
		1	2	3	4	5	6	Min	Q1	Median	Q3	Max	Score
	Beclamethasone 0.1	2.97	1.98	4.153	2.346	1.863	3.472	1.863	1.95075	2.658	3.64225	4.153	1
	1	38.074	2.884	9.517	2.181	0.118	0.912	0.118	0.7135	2.5325	16.6562	38.074	1
	5	11.349	1.92	1.633	1.312	4.288	0.447	0.447	1.09575	1.7765	6.05325	11.349	1
	10	0.865	3.33	3.204	0.942	3.307	0	0	0.64875	2.073	3.31275	3.33	1
	Ciclesonide 0.05	0.637	0.795	1.484	14.334	27.145	27.145	0.637	0.7555	7.909	27.145	27.145	1
	0.1	1.79	14.866	0.21	0.239	49.339	49.339	0.21	0.23175	8.328	49.339	49.339	1
	1	1.919	0.134	0.359	0.352	3.738	3.738	0.134	0.2975	1.139	3.738	3.738	1
	5	14.602	0.172	35.013	22.812	2.068	2.068	0.172	1.594	8.335	25.8622	35.013	1
	Fluticasone 0.1	2.558	3.115	32.541	0.112	3.503	5.723	0.112	1.9465	3.309	12.4275	32.541	1
	1	0.266	2.685	0	0.25	0.994	5.096	0	0.1875	0.63	3.28775	5.096	1
	5	0.314	1.77	22.126	1.125	0.504	6.486	0.314	0.4565	1.4475	10.396	22.126	1
	10	1.86	37.674	0.656	2.144	6.543	0.541	0.541	0.62725	2.002	14.3257	37.674	1
	Budesonide 0.1	0.222	0.971	3.179	11.486	0	23.18	0	0.1665	2.075	14.4095	23.18	1
	1	0.524	21.588	3.427	1.045	0	18.242	0	0.393	2.236	19.0785	21.588	1
	5	0.85	0.809	5.714	0	0.1	13.192	0	0.075	0.8295	7.5835	13.192	1
	10	1.687	5.042	5.505	1.387	0	9.667	0	1.04025	3.3645	6.5455	9.667	1
	Mometasone 0.1	0.618	1.613	1.067	0	0	3.387	0	0	0.8425	2.0565	3.387	1
	1	2.321	1.844	1.326	3.526	0	0	0	0	1.585	2.62225	3.526	1
	5	7.629	2.819	3.528	0	0.914	0.4	0	0.3	1.8665	4.55325	7.629	1
	10	2.564	6.087	11.209	3.882	0	0	0	0	3.223	7.3675	11.209	1
J774A.1		Neutral Lipids ↑
Corticosteroids		1	2	3	4	5	6	Min	Q1	Median	Q3	Max	Score
	Beclamethasone 0.1	3.092	7.402	4.744	3.774	2.385	5.491	2.385	2.91525	4.259	5.96875	7.402	1
	1	2.094	5.75	2.603	4.884	5.93	7.159	2.094	2.47575	5.317	6.23725	7.159	1
	5	0.455	6.162	2.336	8.296	6.515	6.23	0.455	1.86575	6.196	6.96025	8.296	1
	10	1.681	5.638	3.803	15.245	10.601	12.577	1.681	3.2725	8.1195	13.244	15.245	1
	Ciclesonide 0.05	2.21	0	3.243	10.879	11.225	9.753	0	1.6575	6.498	10.9655	11.225	1
	0.1	3.3	0	3.996	3.333	16.508	8.456	0	2.475	3.6645	10.469	16.508	1
	1	1.07	0	8.832	2.711	21.357	2.063	0	0.8025	2.387	11.9633	21.357	1
	5	5.611	0	10.411	4.287	19.641	14.524	0	3.21525	8.011	15.8032	19.641	1
	Fluticasone 0.1	1.022	2.115	5.158	5.852	5.984	0	0	0.7665	3.6365	5.885	5.984	1
	1	1.173	5.752	2.921	11.755	3.243	0.633	0.633	1.038	3.082	7.25275	11.755	1
	5	6.114	4.077	8.561	14.201	2.521	1.529	1.529	2.273	5.0955	9.971	14.201	1
	10	6.872	16.481	7.592	3.644	4.768	4.81	3.644	4.487	5.841	9.81425	16.481	1
	Budesonide 0.1	35.738	8.625	16.167	2.823	2.279	7.492	2.279	2.687	8.0585	21.0598	35.738	1
	1	14.354	17.063	41.932	5.058	2.561	16.114	2.561	4.43375	15.234	23.2802	41.932	2
	5	30.063	13.337	38.466	9.942	2.098	58.102	2.098	7.981	21.7	43.375	58.102	2
	10	21.981	9.441	22.431	4.388	7.178	6.061	4.388	5.64275	8.3095	22.0935	22.431	1
	Mometasone 0.1	23.168	12.444	48.738	5.385	5.048	19.214	5.048	5.30075	15.829	29.5605	48.738	2
	1	18.486	14.771	54.006	5.286	6.89	24.968	5.286	6.489	16.6285	32.2275	54.006	2
	5	11.901	34.526	45.494	1.729	3.858	12.634	1.729	3.32575	12.2675	37.268	45.494	2
	10	7.875	40.898	19.561	4.578	2.881	5.938	2.881	4.15375	6.9065	24.8953	40.898	1
		Phospholipids ↑
		1	2	3	4	5	6	Min	Q1	Median	Q3	Max	Score
	Beclamethasone 0.1	1.325	0.145	0.759	1.887	1.651	0.541	0.145	0.442	1.042	1.71	1.887	1
	1	1.302	0.561	0.613	1.709	1.078	1.828	0.561	0.6	1.19	1.73875	1.828	1
	5	1.364	0	0	3.771	0.909	1.475	0	0	1.1365	2.049	3.771	1
	10	0.32	0	0.895	2.904	1.266	1.959	0	0.24	1.0805	2.19525	2.904	1
	Ciclesonide 0.05	0	0	0.631	1.813	1.028	0.868	0	0	0.7495	1.22425	1.813	1
	0.1	0	0	2.103	1.111	4.696	2.059	0	0	1.585	2.75125	4.696	1
	1	0	0	0.785	1.41	2.485	0.688	0	0	0.7365	1.67875	2.485	1
	5	0	1.385	3.762	1.622	7.253	2.065	0	1.03875	1.8435	4.63475	7.253	1
	Fluticasone 0.1	0.341	0.151	1.29	1.781	1.648	0.497	0.151	0.2935	0.8935	1.68125	1.781	1
	1	0.335	0.442	0.584	2.318	2.092	1.085	0.335	0.41525	0.8345	2.1485	2.318	1
	5	0.986	0.429	1.365	2.761	2.521	4.333	0.429	0.84675	1.943	3.154	4.333	1
	10	2.607	7.593	3.905	8.232	6.093	8.417	2.607	3.5805	6.843	8.27825	8.417	1
	Budesonide 0.1	4.649	2.74	3.233	2.732	0.855	2.129	0.855	1.8105	2.736	3.587	4.649	1
	1	4.502	3.175	7.436	3.307	3.609	8.471	3.175	3.274	4.0555	7.69475	8.471	1
	5	3.522	7.697	7.796	3.801	0.524	18.979	0.524	2.7725	5.749	10.5918	18.979	1
	10	6.347	7.972	9.02	5.119	3.218	6.061	3.218	4.64375	6.204	8.234	9.02	1
	Mometasone 0.1	3.096	3.982	3.155	2.842	1.143	2.547	1.143	2.196	2.969	3.36175	3.982	1
	1	4.102	5.558	7.023	4.689	1.397	3.959	1.397	3.3185	4.3955	5.92425	7.023	1
	5	5.165	12.561	7.267	2.639	1.421	2.833	1.421	2.3345	3.999	8.5905	12.561	1
	10	13.224	34.515	15.063	4.883	2.881	3.021	2.881	2.986	9.0535	19.926	34.515	1

## Sheet: Anticholinergics
J774A.1		Adherent Cells ↓
Anticholinergics		1	2	3	4	5	6
	Aclidinium 0.1	9.67256	12.3163	0.1	3.9807	19.7997	11.0498
	1	0.1	13.0419	0.1	0.1	21.302	0.1
	5	0.1	18.7907	22.0877	16.2847	10.6703	22.8647
	10	10.4629	26.4372	0.1	12.5452	7.7812	29.4118
	Glycopyrrolate 0.1	10.2371	32.5767	0.1	2.41255	0.1	0.1
	1	11.0839	29.8977	0.1	0.1	0.1	0.1
	5	8.99511	48.2047	0.1	0.1	0.1	3.6749
	10	8.43056	49.6558	0.1	0.1	0.1	11.8023
	Ipratropium 0.1	5.21265	83.2558	0.1	0.1	17.1418	7.58811
	1	12.9469	35.4233	0.1	0.1	4.31433	0.1
	5	0.1	66.6233	0.1	35.1025	7.89676	0.1
	10	18.1408	56.2419	0.1	23.2811	52.3883	33.7765
	Tiotropium 0.1	21.8668	51.1628	0.1	13.1484	25.5778	6.83557
	1	13.455	30.4558	0.1	0.1	0.1	0.1
	5	7.47083	58.8093	0.1	0.1	0.1	33.5507
	10	24.0685	52.5023	0.1	30.0362	42.4499	17.2206
		Mitochondrial Acitivity ↑
		1	2	3	4	5	6	Min	Q1	Median	Q3	Max	Score
	Aclidinium 0.1	3.438	2.101	0	0.754	6.484	2.284	0	0.5655	2.1925	4.1995	6.484	1
	1	0.855	1.54	0.98	1.148	11.894	3.212	0.855	0.94875	1.344	5.3825	11.894	1
	5	1.589	5.086	1.553	0.432	9.185	2.146	0.432	1.27275	1.8675	6.11075	9.185	1
	10	0.883	4.021	2.518	0.69	2.882	2.452	0.69	0.83475	2.485	3.16675	4.021	1
	Glycopyrrolate 0.1	7.044	4.021	0.627	1.112	9.761	1.313	0.627	0.99075	2.667	7.72325	9.761	1
	1	3.048	4.808	2.098	0.316	5.169	1.568	0.316	1.255	2.573	4.89825	5.169	1
	5	5.149	7.064	1.099	0.694	5.263	0.938	0.694	0.877	3.124	5.71325	7.064	1
	10	0.801	3.504	2.371	0.202	2.328	0.939	0.202	0.65125	1.6335	2.65425	3.504	1
	Ipratropium 0.1	4.288	7.209	2.027	0.622	2.789	0.896	0.622	0.8275	2.408	5.01825	7.209	1
	1	3.113	4.868	6.619	0.515	6.401	4.173	0.515	2.4635	4.5205	6.4555	6.619	1
	5	3.409	5.196	3.951	1.673	2.384	3.59	1.673	2.20625	3.4995	4.26225	5.196	1
	10	1.172	3.553	1.485	6.289	6.796	3.068	1.172	1.40675	3.3105	6.41575	6.796	1
	Tiotropium 0.1	2.601	10.631	0.39	0.417	4.348	1.454	0.39	0.41025	2.0275	5.91875	10.631	1
	1	2.022	6.264	1.947	0.943	6.103	1.87	0.943	1.63825	1.9845	6.14325	6.264	1
	5	2.074	6.702	5.319	2.476	11.162	0.906	0.906	1.782	3.8975	7.817	11.162	1
	10	0.669	8.618	1.89	14.483	4.418	1.364	0.669	1.19025	3.154	10.0843	14.483	1
J774A.1		Mitochondrial Acitivity ↓
Anticholinergics		1	2	3	4	5	6	Min	Q1	Median	Q3	Max	Score
	Aclidinium 0.1	0.813	0.7	0	0.503	0	0.338	0	0	0.4205	0.72825	0.813	1
	1	0.909	1.284	0	4.384	0	0	0	0	0.4545	2.059	4.384	1
	5	0.666	0.55	0	6.772	0.129	0	0	0	0.3395	2.1925	6.772	1
	10	0.504	0.303	0.36	3.724	0.251	0.32	0.251	0.29	0.34	1.309	3.724	1
	Glycopyrrolate 0.1	0.063	0.159	0	2.719	0.199	0.484	0	0.04725	0.179	1.04275	2.719	1
	1	0.254	0.374	0	5.263	0	1.046	0	0	0.314	2.10025	5.263	1
	5	0.248	0.246	0	8.333	0.516	0.234	0	0.1755	0.247	2.47025	8.333	1
	10	2.589	1.542	0	8.274	0.212	0.512	0	0.159	1.027	4.01025	8.274	1
	Ipratropium 0.1	0.357	0	0	1.554	0.139	4.153	0	0	0.248	2.20375	4.153	1
	1	0.13	0	0	8.454	0	0.586	0	0	0.065	2.553	8.454	1
	5	0.568	0.424	0	7.807	0.627	0.748	0	0.318	0.5975	2.51275	7.807	1
	10	4.069	0.508	0	0.943	0	1.136	0	0	0.7255	1.86925	4.069	1
	Tiotropium 0.1	0.145	0.343	0	4.306	0	0.404	0	0	0.244	1.3795	4.306	1
	1	0.391	0.222	1.031	9.015	0	0.374	0	0.1665	0.3825	3.027	9.015	1
	5	0.61	0.076	0	0.472	0	3.058	0	0	0.274	1.222	3.058	1
	10	1.041	0.371	0	0	0.402	3.636	0	0	0.3865	1.68975	3.636	1
		Membrane Permeability ↑
		1	2	3	4	5	6	Min	Q1	Median	Q3	Max	Score
	Aclidinium 0.1	3.688	10.376	5.866	2.513	5.187	3.384	2.513	3.16625	4.4375	6.9935	10.376	1
	1	2.833	9.307	4.363	2.61	8.37	3.139	2.61	2.77725	3.751	8.60425	9.307	1
	5	5.023	12.646	10.291	2.161	6.986	4.488	2.161	3.90625	6.0045	10.8798	12.646	1
	10	7.818	13.354	8.873	3.448	5.514	7.143	3.448	4.9975	7.4805	9.99325	13.354	1
	Glycopyrrolate 0.1	7.233	4.339	2.429	3.461	2.988	1.935	1.935	2.3055	3.2245	5.0625	7.233	1
	1	5.524	2.885	1.01	2.632	5.451	1.792	1.01	1.5965	2.7585	5.46925	5.524	1
	5	4.653	9.214	4.029	1.488	4.438	1.797	1.488	1.71975	4.2335	5.79325	9.214	1
	10	9.618	13.595	1.719	2.523	4.762	2.816	1.719	2.322	3.789	10.6122	13.595	1
	Ipratropium 0.1	5.896	6.562	4.955	4.249	4.045	3.339	3.339	3.8685	4.602	6.0625	6.562	1
	1	3.372	6.189	8.777	3.402	7.85	3.148	3.148	3.316	4.7955	8.08175	8.777	1
	5	4.403	14.422	7.396	6.134	8.407	5.385	4.403	5.1395	6.765	9.91075	14.422	1
	10	6.759	14.721	4.454	14.937	17.233	10.455	4.454	6.18275	12.588	15.511	17.233	2
	Tiotropium 0.1	19.116	29.636	10.703	4.596	5.542	4.409	4.409	4.54925	8.1225	21.746	29.636	1
	1	3.196	3.271	5.613	3.354	4.185	3.59	3.196	3.25225	3.472	4.542	5.613	1
	5	4.637	10.51	4.255	3.184	9.781	8.041	3.184	3.98725	6.339	9.96325	10.51	1
	10	7.807	4.829	2.836	8.966	8.635	6.727	2.836	4.33075	7.267	8.71775	8.966	1
J774A.1		Abnormal Nuclear Area
Anticholinergics		1	2	3	4	5	6	Min	Q1	Median	Q3	Max	Score
	Aclidinium 0.1	7.062	12.031	14.191	7.663	5.908	9.222	5.908	6.7735	8.4425	12.571	14.191	1
	1	8.177	13.543	9.35	7.933	7.636	5.328	5.328	7.059	8.055	10.3982	13.543	1
	5	4.818	14.021	9.709	14.553	15.653	10.439	4.818	8.48625	12.23	14.828	15.653	2
	10	8.071	13.657	6.475	20.276	18.045	18.977	6.475	7.672	15.851	19.3017	20.276	2
	Glycopyrrolate 0.1	4.528	5.608	6.348	7.54	5.876	4.768	4.528	4.708	5.742	6.646	7.54	1
	1	4.889	6.891	3.497	5.263	4.417	7.767	3.497	4.187	5.076	7.11	7.767	1
	5	6.266	12.346	3.297	11.21	11.249	8.906	3.297	5.52375	10.058	11.5233	12.346	2
	10	6.905	16.048	2.134	16.347	20.317	12.799	2.134	5.71225	14.4235	17.3395	20.317	2
	Ipratropium 0.1	7.028	8.688	12.162	6.736	7.671	7.899	6.736	6.955	7.785	9.5565	12.162	1
	1	7.977	11.335	13.381	14.124	7.609	9.59	7.609	7.885	10.4625	13.5668	14.124	2
	5	9.328	11.771	8.815	21.004	13.676	12.191	8.815	9.19975	11.981	15.508	21.004	2
	10	10.759	12.437	5.502	19.182	17.718	17.159	5.502	9.44475	14.798	18.084	19.182	2
	Tiotropium 0.1	5.708	4.047	2.861	11.667	11.646	8.158	2.861	3.7505	6.933	11.6513	11.667	1
	1	7.828	6.486	8.477	7.966	4.098	7.031	4.098	5.889	7.4295	8.09375	8.477	1
	5	9.03	8.682	5.483	7.901	9.091	14.949	5.483	7.2965	8.856	10.5555	14.949	1
	10	9.368	7.058	6.049	9.138	20.281	14.364	6.049	6.80575	9.253	15.8433	20.281	1
		Cellular Area ↑
		1	2	3	4	5	6	Min	Q1	Median	Q3	Max	Score
	Aclidinium 0.1	8.25	6.684	5.866	4.146	10.951	6.007	4.146	5.436	6.3455	8.92525	10.951	1
	1	4.062	9.178	4.452	3.653	6.021	2.555	2.555	3.3785	4.257	6.81025	9.178	1
	5	1.999	5.017	4.466	4.899	5.951	4.488	1.999	3.84925	4.6935	5.2505	5.951	1
	10	2.333	4.401	3.477	5.379	5.639	7.463	2.333	3.191	4.89	6.095	7.463	1
	Glycopyrrolate 0.1	3.459	3.968	2.116	4.944	2.191	2.35	2.116	2.17225	2.9045	4.212	4.944	1
	1	2.921	4.701	2.72	2.421	2.162	3.361	2.162	2.35625	2.8205	3.696	4.701	1
	5	3.102	5.16	2.747	2.778	2.683	3.438	2.683	2.731	2.94	3.8685	5.16	1
	10	1.665	4.345	1.838	2.624	5.714	4.181	1.665	1.79475	3.4025	4.68725	5.714	1
	Ipratropium 0.1	6.373	5.73	6.869	2.073	11.018	3.094	2.073	2.83875	6.0515	7.90625	11.018	1
	1	8.042	12.378	7.77	5.464	6.159	5.857	5.464	5.75875	6.9645	9.126	12.378	1
	5	5.445	6.045	4.863	9.851	6.148	4.188	4.188	4.69425	5.745	7.07375	9.851	1
	10	3.172	5.711	7.162	5.66	17.476	12.5	3.172	5.038	6.4365	13.744	17.476	1
	Tiotropium 0.1	4.913	3.086	3.251	9.722	8.696	6.624	3.086	3.20975	5.7685	8.9525	9.722	1
	1	5.153	5.82	4.238	4.193	2.18	3.815	2.18	3.40625	4.2155	5.31975	5.82	1
	5	7.566	4.57	4.746	2.712	3.107	15.855	2.712	3.00825	4.658	9.63825	15.855	1
	10	3.866	5.201	12.476	5.69	9.839	7.727	3.866	4.86725	6.7085	10.4983	12.476	1
J774A.1		Polynucleated Cells ↑
Anticholinergics		1	2	3	4	5	6	Min	Q1	Median	Q3	Max	Score
	Aclidinium 0.1	4.151	6.989	2.793	4.188	6.504	1.707	1.707	2.5215	4.1695	6.62525	6.989	1
	1	6.04	8.358	3.766	5.36	5.823	3.055	3.055	3.58825	5.5915	6.6195	8.358	1
	5	3.807	8.258	3.571	4.404	3.139	2.774	2.774	3.04775	3.689	5.3675	8.258	1
	10	2.747	6.673	3.589	2.991	5.441	1.651	1.651	2.473	3.29	5.749	6.673	1
	Glycopyrrolate 0.1	3.023	9.603	4.161	7.401	9.988	2.283	2.283	2.838	5.781	9.69925	9.988	1
	1	3.823	7.643	6.954	9.024	8.248	3.654	3.654	3.78075	7.2985	8.442	9.024	1
	5	1.813	6.142	5.973	10.111	9.441	2.612	1.813	2.41225	6.0575	9.6085	10.111	1
	10	1.612	5.432	4.232	9.604	7.608	3.846	1.612	3.2875	4.832	8.107	9.604	1
	Ipratropium 0.1	3.435	8.667	2.072	2.144	6.054	3.265	2.072	2.126	3.35	6.70725	8.667	1
	1	2.65	7.519	3.288	2.034	4.229	3.14	2.034	2.496	3.214	5.0515	7.519	1
	5	2.219	7.358	7.386	1.606	3.835	2.733	1.606	2.06575	3.284	7.365	7.386	1
	10	2.455	5.485	4.204	2.488	4.563	2.405	2.405	2.4425	3.346	4.7935	5.485	1
	Tiotropium 0.1	2.985	10.514	0	4.396	5.751	3.213	0	2.23875	3.8045	6.94175	10.514	1
	1	0	0	0	0	0	0	0	0	0	0	0	1
	5	0.785	9.214	2.749	5.286	5.43	3.448	0.785	2.258	4.367	6.376	9.214	1
	10	2.174	4.113	2.305	3.085	5.556	2.703	2.174	2.27225	2.894	4.47375	5.556	1
		Vacoule Area ↑
		1	2	3	4	5	6	Min	Q1	Median	Q3	Max	Score
	Aclidinium 0.1	2.965	1.523	11.17	0.335	0.271	1.463	0.271	0.319	1.493	5.01625	11.17	1
	1	1.812	16.716	26.364	0.153	0	2.037	0	0.11475	1.9245	19.128	26.364	1
	5	0.287	4.072	0	5.138	0	7.001	0	0	2.1795	5.60375	7.001	1
	10	0.641	0.607	2.61	18.091	1.935	4.245	0.607	0.6325	2.2725	7.7065	18.091	1
	Glycopyrrolate 0.1	1.175	12.831	21.359	0.861	0.47	0.457	0.457	0.46675	1.018	14.963	21.359	1
	1	0.825	0.637	2.278	6.953	0	8.283	0	0.47775	1.5515	7.2855	8.283	1
	5	3.626	0.862	1.927	1.233	0.087	0	0	0.06525	1.0475	2.35175	3.626	1
	10	1.781	7.317	1.575	0.12	0.1	0	0	0.075	0.8475	3.165	7.317	1
	Ipratropium 0.1	2.315	1.333	0.753	0.195	0.815	0	0	0.14625	0.784	1.5785	2.315	1
	1	0.857	1.124	6.301	0	0	0	0	0	0.4285	2.41825	6.301	1
	5	3.295	1.003	2.557	6.024	2.018	1.608	1.003	1.45675	2.2875	3.97725	6.024	1
	10	1.473	1.531	3.057	1.161	0	0	0	0	1.317	1.9125	3.057	1
	Tiotropium 0.1	5.292	1.143	0	17.949	0	8.233	0	0	3.2175	10.662	17.949	1
	1	12.423	1.685	1.347	0	0	8.14	0	0	1.516	9.21075	12.423	1
	5	35.164	0.813	1.571	8.957	0.09	0	0	0.0675	1.192	15.5088	35.164	1
	10	3.403	0.705	0.865	0	0	4.247	0	0	0.785	3.614	4.247	1
J774A.1		Neutral Lipids ↑
Anticholinergics		1	2	3	4	5	6	Min	Q1	Median	Q3	Max	Score
	Aclidinium 0.1	3.611	4.085	23.946	1.869	13.083	5.257	1.869	3.1755	4.671	15.7988	23.946	1
	1	8.706	4.866	16.342	8.508	8.486	4.936	4.866	4.9185	8.497	10.615	16.342	1
	5	11.525	6.067	22.583	12.15	18.156	81.178	6.067	10.1605	15.153	37.2317	81.178	3
	10	25.062	14.467	45.492	9.497	5.46	7.772	5.46	7.194	11.982	30.1695	45.492	2
	Glycopyrrolate 0.1	7.037	2.351	2.454	3.964	2.041	2.516	2.041	2.2735	2.485	4.73225	7.037	1
	1	5.671	2.925	26.658	5.399	1.453	6.017	1.453	2.557	5.535	11.1773	26.658	1
	5	18.742	8.669	45.318	3.534	2.249	23.765	2.249	3.21275	13.7055	29.1532	45.318	2
	10	36.929	3.621	36.667	5.385	4.282	15.756	3.621	4.11675	10.5705	36.7325	36.929	2
	Ipratropium 0.1	4.907	10.051	54.874	6.338	7.607	7.801	4.907	5.98025	7.704	21.2568	54.874	1
	1	5.578	18.328	48.653	7.074	7.721	9.385	5.578	6.7	8.553	25.9093	48.653	1
	5	15.418	10.06	58.463	9.696	5.291	11.334	5.291	8.59475	10.697	26.1792	58.463	2
	10	6.949	18.147	48.68	8.493	4.819	8.009	4.819	6.4165	8.251	25.7802	48.68	1
	Tiotropium 0.1	21.871	2.493	35.868	1.097	3.175	2.894	1.097	2.144	3.0345	25.3702	35.868	1
	1	17.695	6.181	41.158	3.671	3.812	4.517	3.671	3.77675	5.349	23.5607	41.158	1
	5	13.372	8.194	41.15	3.415	4.286	8.102	3.415	4.06825	8.148	20.3165	41.15	1
	10	11.723	8.578	33.467	6.442	3.927	3.363	3.363	3.786	7.51	17.159	33.467	1
		Phospholipids ↑
		1	2	3	4	5	6	Min	Q1	Median	Q3	Max	Score
	Aclidinium 0.1	6.111	5.673	7.955	5.296	10.526	4.79	4.79	5.1695	5.892	8.59775	10.526	1
	1	6.835	7.828	3.43	6.806	6.323	4.185	3.43	3.99625	6.5645	7.08325	7.828	1
	5	5.245	3.629	5.364	6.943	6.052	22.683	3.629	4.841	5.708	10.878	22.683	1
	10	4.204	1.954	3.855	2.98	2.299	2.85	1.954	2.21275	2.915	3.94225	4.204	1
	Glycopyrrolate 0.1	5.448	4.023	2.771	3.766	4.49	3.145	2.771	3.0515	3.8945	4.7295	5.448	1
	1	8.409	4.896	6.076	8.803	4.07	5.083	4.07	4.6895	5.5795	8.5075	8.803	1
	5	4.391	3.468	8.613	5.418	1.227	6.79	1.227	2.90775	4.9045	7.24575	8.613	1
	10	4.144	3.44	4.524	5.077	1.511	6.538	1.511	2.95775	4.334	5.44225	6.538	1
	Ipratropium 0.1	7.778	8.74	9.202	8.732	7.132	5.092	5.092	6.622	8.255	8.8555	9.202	1
	1	8.526	19.325	8.883	10.129	4.981	5.933	4.981	5.695	8.7045	12.428	19.325	1
	5	9.881	7.207	7.215	6.368	3.704	5.431	3.704	4.99925	6.7875	7.8815	9.881	1
	10	3.323	4.442	4.604	3.397	3.012	2.336	2.336	2.843	3.36	4.4825	4.604	1
	Tiotropium 0.1	13.502	3.886	6.191	4.39	4.329	3.125	3.125	3.69575	4.3595	8.01875	13.502	1
	1	6.608	4.783	9.097	7.089	3.959	4.015	3.959	4.001	5.6955	7.591	9.097	1
	5	6.146	7.796	5.431	3.005	3.929	4.167	3.005	3.698	4.799	6.5585	7.796	1
	10	1.223	3.35	2.733	3.681	1.813	1.901	1.223	1.6655	2.317	3.43275	3.681	1

## Sheet: Antibiotics
J774A.1		Adherent Cells ↓
Antibiotics		1	2	3	4	5	6
	Colistin Sulfate 0.1	42.7462	0.206316	0.1	0.1	0.1	0.1
	1	16.7033	5.06269	0.1	0.1	0.1	5.24903
	5	3.22581	0.1	0.1	0.1	0.1	0.1
	10	16.6019	9.91906	15.119	0.1	0.1	0.1
	Gentamycin 0.05	26.8811	3.75546	4.95222	8.96234	0.1	0.1
	0.1	22.632	25.2402	18.5056	0.1	0.1	6.25399
	1	20.3305	0.1	0.1	0.1	0.1	0.1
	5	36.4414	19.8253	0.1	0.1	0.1	0.1
	Amikacin 0.1	0.1	26.8837	0.1	0.1	0.1	1.64305
	1	0.1	36.1488	0.1	0.1	0.1	0.1
	5	0.1	29.786	0.1	0.1	0.1	0.1
	10	0.1	32.2419	0.1	0.1	0.1	0.1
	BTZ043 0.1	0.1	0.1	0.1	0.1	0.1	0.1
	1	0.1	0.1	0.1	0.1	0.1	0.1
	5	0.1	0.1	0.1	0.1	0.1	0.1
	10	0.1	0.1	0.1	0.1	0.1	0.1
		Mitochondrial Acitivity ↑
		1	2	3	4	5	6	Min	Q1	Median	Q3	Max	Score
	Colistin Sulfate 0.1	22.478	7.347	17.787	0.687	7.346	3.937	0.687	3.1245	7.3465	18.9597	22.478	1
	1	23.358	8.124	17.113	1.52	1.269	1.039	1.039	1.2115	4.822	18.6743	23.358	1
	5	12.356	12.661	11.178	2.372	2.403	4.825	2.372	2.39525	8.0015	12.4322	12.661	1
	10	39.49	13.002	38.336	0.758	2.805	11.808	0.758	2.29325	12.405	38.6245	39.49	2
	Gentamycin 0.05	2.663	2.359	0.457	0.405	0.573	0.628	0.405	0.444	0.6005	2.435	2.663	1
	0.1	3.661	1.402	0.32	0.08	1.246	0.136	0.08	0.122	0.783	1.96675	3.661	1
	1	3.111	1.582	0.851	0.167	0.284	0.259	0.167	0.236	0.5675	1.96425	3.111	1
	5	7.521	2.614	0.407	0.261	1.238	0.811	0.261	0.3705	1.0245	3.84075	7.521	1
	Amikacin 0.1	6.347	5.138	0.83	0.718	2.193	1.224	0.718	0.802	1.7085	5.44025	6.347	1
	1	1.328	3.507	3.594	0.38	7.477	1.141	0.38	0.95075	2.4175	4.56475	7.477	1
	5	1.389	8.891	1.214	0.116	4.126	0.784	0.116	0.617	1.3015	5.31725	8.891	1
	10	1.76	7.475	1.954	0.659	1.16	0.42	0.42	0.59925	1.46	3.33425	7.475	1
	BTZ043 0.1	3.17	10.53	2.76		1.96	1.01	1.01	1.485	2.76	6.85	10.53	1
	1	1.14	5.76	2.29	6.17	3.57	1.36	1.14	1.305	2.93	5.8625	6.17	1
	5	1.55	3.78	2.97	23.11	3.07	0.58	0.58	1.3075	3.02	8.6125	23.11	1
	10	1.44	6.78	2.18	5.01	4.11	1.23	1.23	1.3875	3.145	5.4525	6.78	1
J774A.1		Mitochondrial Acitivity ↓
Antibiotics		1	2	3	4	5	6	Min	Q1	Median	Q3	Max	Score
	Colistin Sulfate 0.1	0	0	0.868	0	0	0.286	0	0	0	0.4315	0.868	1
	1	0.243	0	0	0	0	0.189	0	0	0	0.2025	0.243	1
	5	0	0.183	0	0	0	0	0	0	0	0.04575	0.183	1
	10	0	0.106	0	0	0	0.083	0	0	0	0.08875	0.106	1
	Gentamycin 0.05	0	5.989	2.559	1.621	3.644	4.771	0	1.21575	3.1015	5.0755	5.989	1
	0.1	0	11.916	4.371	1.446	2.979	7.216	0	1.0845	3.675	8.391	11.916	1
	1	0	7.595	4.851	1.004	7.049	6.017	0	0.753	5.434	7.1855	7.595	1
	5	0.279	7.19	5.366	0.174	4.539	6.89	0.174	0.25275	4.9525	6.965	7.19	1
	Amikacin 0.1	0.213	0.162	0	1.346	0.1	0.306	0	0.075	0.1875	0.566	1.346	1
	1	1.217	0.351	0	3.327	0.093	0.697	0	0.06975	0.524	1.7445	3.327	1
	5	1.03	0.107	0	5.704	0	0.98	0	0	0.5435	2.1985	5.704	1
	10	0.553	0.177	0	1.758	0.422	1.54	0	0.13275	0.4875	1.5945	1.758	1
	BTZ043 0.1	0.84	0	0.96	0.13	0	0.9	0	0	0.485	0.915	0.96	1
	1	5.89	0	1.96	0.75	0	0.97	0	0	0.86	2.9425	5.89	1
	5	2.93	0.09	1.48	0	0	2.82	0	0	0.785	2.8475	2.93	1
	10	1.34	0	0.5	0.62	0	0.22	0	0	0.36	0.8	1.34	1
		Membrane Permeability ↑
		1	2	3	4	5	6	Min	Q1	Median	Q3	Max	Score
	Colistin Sulfate 0.1	13.982	1.718	3.037	0	0.275	2.72	0	0.20625	2.219	5.77325	13.982	1
	1	3.406	1.605	0.893	0	0.181	3.683	0	0.13575	1.249	3.47525	3.683	1
	5	2.618	1.56	4.087	0	0.092	2.246	0	0.069	1.903	2.98525	4.087	1
	10	2.916	1.268	5.063	0	0	3.22	0	0	2.092	3.68075	5.063	1
	Gentamycin 0.05	5.811	3.267	2.468	2.938	1.301	1.507	1.301	1.4555	2.703	3.903	5.811	1
	0.1	5.034	3.271	3.092	0.884	0.975	3.472	0.884	0.95225	3.1815	3.8625	5.034	1
	1	4.444	3.481	2.298	1.841	1.592	3.112	1.592	1.77875	2.705	3.72175	4.444	1
	5	5.85	5.011	9.106	4.007	1.605	1.418	1.418	1.55825	4.509	6.664	9.106	1
	Amikacin 0.1	4.587	6.436	1.283	3.68	2.891	3.52	1.283	2.489	3.6	5.04925	6.436	1
	1	2.324	5.561	2.467	3.042	6.542	2.028	2.028	2.25	2.7545	5.80625	6.542	1
	5	4.346	4.928	2.862	1.863	4.617	2.026	1.863	1.98525	3.604	4.69475	4.928	1
	10	7.944	3.885	2.83	3.516	4.852	3.499	2.83	3.33175	3.7005	5.625	7.944	1
	BTZ043 0.1	1.48	8.6	4.81	1.44	11.18	1.98	1.44	1.47	3.395	9.245	11.18	1
	1	1.3	11.34	4.48	0.89	7.91	3.52	0.89	1.1975	4	8.7675	11.34	1
	5	1.46	17.48	5.32	1.54	5.54	1.6	1.46	1.52	3.46	8.525	17.48	1
	10	2.59	25.37	6.37	3.12	7.05	4.09	2.59	2.9875	5.23	11.63	25.37	1
J774A.1		Abnormal Nuclear Area
Antibiotics		1	2	3	4	5	6	Min	Q1	Median	Q3	Max	Score
	Colistin Sulfate 0.1	12.035	4.676	6.074	10.911	0	4.796	0	3.507	5.435	11.192	12.035	1
	1	7.299	4.313	5.804	7.525	0	11.898	0	3.23475	6.5515	8.61825	11.898	1
	5	7.435	4.037	10.577	11.071	0	15.308	0	3.02775	9.006	12.1303	15.308	1
	10	10.45	8.985	18.807	12.71	0	14.864	0	6.73875	11.58	15.8498	18.807	2
	Gentamycin 0.05	7.022	24.682	7.038	5.471	5.049	5.712	5.049	5.3655	6.367	11.449	24.682	1
	0.1	14.416	21.963	7.249	5.783	4.605	6.331	4.605	5.4885	6.79	16.3027	21.963	1
	1	14.222	22.785	4.851	5.774	6.31	7.158	4.851	5.54325	6.734	16.3627	22.785	1
	5	17.549	39.869	11.382	8.711	7.565	8.713	7.565	8.4245	10.0475	23.129	39.869	2
	Amikacin 0.1	5.227	5.571	6.943	4.129	3.29	4.973	3.29	3.91925	5.1	5.914	6.943	1
	1	5.589	6.112	7.259	5.038	5.514	4.246	4.246	4.84	5.5515	6.39875	7.259	1
	5	4.884	5.624	3.903	10.71	7.662	3.725	3.725	3.8585	5.254	8.424	10.71	1
	10	4.475	6.651	4.65	12.527	15.506	10.427	4.475	4.60625	8.539	13.2717	15.506	1
	BTZ043 0.1	5.3	13.73	4.81	5.92	4.86	2.78	2.78	4.3025	5.08	7.8725	13.73	1
	1	9.8	8.93	5.03	4.18	4.95	3.2	3.2	3.935	4.99	9.1475	9.8	1
	5	10.26	10.3	5.32	7.16	6.69	4.3	4.3	5.065	6.925	10.27	10.3	1
	10	13.17	5.82	7.55	9.92	7.13	2.51	2.51	4.9925	7.34	10.7325	13.17	1
		Cellular Area ↑
		1	2	3	4	5	6	Min	Q1	Median	Q3	Max	Score
	Colistin Sulfate 0.1	15.398	4.294	1.302	3.007	1.653	1.718	1.302	1.56525	2.3625	7.07	15.398	1
	1	8.881	4.012	2.381	1.375	1.632	4.344	1.375	1.56775	3.1965	5.47825	8.881	1
	5	7.539	5.688	1.442	1.438	1.017	4.825	1.017	1.33275	3.1335	6.15075	7.539	1
	10	6.44	9.197	2.712	0.421	2.321	2.89	0.421	1.846	2.801	7.12925	9.197	1
	Gentamycin 0.05	7.748	8.893	3.931	4.154	2.29	3.076	2.29	2.8795	4.0425	8.03425	8.893	1
	0.1	11.67	5.374	4.158	2.651	2.059	2.587	2.059	2.455	3.4045	6.948	11.67	1
	1	4.889	4.589	2.213	1.423	3.184	2.023	1.423	1.873	2.6985	4.664	4.889	1
	5	9.192	13.29	1.382	2.265	1.605	1.368	1.368	1.3785	1.935	10.2165	13.29	1
	Amikacin 0.1	3.467	5.192	4.075	1.346	1.894	2.066	1.346	1.757	2.7665	4.35425	5.192	1
	1	2.712	3.257	3.594	0.951	1.495	1.267	0.951	1.188	2.1035	3.34125	3.594	1
	5	2.016	2.999	1.648	2.095	1.375	1.373	1.373	1.3745	1.832	2.321	2.999	1
	10	2.313	2.354	3.639	2.857	1.266	3.289	1.266	2.05125	2.6055	3.3765	3.639	1
	BTZ043 0.1	1.9	25.5	4.5	4.3	3.5	1.7	1.7	1.85	3.9	9.75	25.5	1
	1	4.3	12.4	3.4	3.8	2.5	2	2	2.375	3.6	6.325	12.4	1
	5	8	14.4	2.6	7	3.7	1.7	1.7	2.375	5.35	9.6	14.4	1
	10	6.5	10.4	3.3	12.7	4.4	2.7	2.7	3.15	5.45	10.975	12.7	1
J774A.1		Polynucleated Cells ↑
Antibiotics		1	2	3	4	5	6	Min	Q1	Median	Q3	Max	Score
	Colistin Sulfate 0.1	1.073	1.515	5.311	4.215	4.329	6.187	1.073	1.4045	4.272	5.53	6.187	1
	1	2.639	2.391	7.919	6.579	3.859	4.3	2.391	2.577	4.0795	6.914	7.919	1
	5	1.277	1.419	5.225	7.035	3.907	3.823	1.277	1.3835	3.865	5.6775	7.035	1
	10	2.522	1.533	9.162	4.605	2.95	5.461	1.533	2.27475	3.7775	6.38625	9.162	1
	Gentamycin 0.05	2.681	4.235	2.334	3.434	1.887	1.887	1.887	1.887	2.5075	3.63425	4.235	1
	0.1	2.041	4.557	2.568	2.954	2.256	2.256	2.041	2.20225	2.412	3.35475	4.557	1
	1	2.244	3.87	2.642	2.583	1.609	1.609	1.609	1.609	2.4135	2.949	3.87	1
	5	2.358	3.081	2.667	2.472	2.573	2.573	2.358	2.4435	2.573	2.7705	3.081	1
	Amikacin 0.1	3.057	10.534	4.474	2.822	4.869	1.804	1.804	2.5675	3.7655	6.28525	10.534	1
	1	2.522	11.888	4.802	5.915	3.651	2.135	2.135	2.42525	4.2265	7.40825	11.888	1
	5	2.873	8.983	6.699	5.501	4.327	3.249	2.873	3.155	4.914	7.27	8.983	1
	10	2.846	7.661	5.709	5.357	4.45	2.009	2.009	2.63675	4.9035	6.197	7.661	1
	BTZ043 0.1	2.3	5.9	2.2	1.9			1.9	1.975	2.25	5	5.9	1
	1	2.9	4.5	3.8	2.7			2.7	2.75	3.35	4.325	4.5	1
	5	3.9	3.9	3.6	2.4			2.4	2.7	3.75	3.9	3.9	1
	10	4.9	4.9	3.3	2.9			2.9	3	4.1	4.9	4.9	1
		Vacoule Area ↑
		1	2	3	4	5	6	Min	Q1	Median	Q3	Max	Score
	Colistin Sulfate 0.1	30.233	0.98	2.276	3.044	0.888	7.572	0.888	0.957	2.66	13.2372	30.233	1
	1	31.944	1.151	1.477	1.675	0.568	0.246	0.246	0.4875	1.314	9.24225	31.944	1
	5	28.88	1.586	1.261	0.216	2.323	7.766	0.216	0.99975	1.9545	13.0445	28.88	1
	10	26.86	2.107	1.559	0.263	7.271	0.121	0.121	0.2275	1.833	12.1683	26.86	1
	Gentamycin 0.05	17.962	0.941	0.7	0	1.887	1.887	0	0.525	1.414	5.90575	17.962	1
	0.1	4.308	0	0.321	0	3.383	3.383	0	0	1.852	3.61425	4.308	1
	1	7.232	0.407	0.132	0.123	2.092	2.092	0.123	0.12975	1.2495	3.377	7.232	1
	5	3.774	2.133	0.485	10.507	2.921	2.921	0.485	1.721	2.921	5.45725	10.507	1
	Amikacin 0.1	0.671	0.534	12.105	6.526	0	17.034	0	0.4005	3.5985	13.3373	17.034	1
	1	3.824	0.874	15.846	0.185	2.231	9.524	0.185	0.70175	3.0275	11.1045	15.846	1
	5	0.625	1.669	1.435	6.347	0	2.966	0	0.46875	1.552	3.81125	6.347	1
	10	0.308	1.071	0.886	0	0	0	0	0	0.154	0.93225	1.071	1
	BTZ043 0.1	1.8	3.3	0.4	0.8			0.4	0.5	1.3	2.925	3.3	1
	1	1.8	2.9	1.1	0.3			0.3	0.5	1.45	2.625	2.9	1
	5	4.1	5.7	0.6	0.6			0.6	0.6	2.35	5.3	5.7	1
	10	1.9	0.7	0.5	1.3			0.5	0.55	1	1.75	1.9	1
J774A.1		Neutral Lipids ↑
Antibiotics		1	2	3	4	5	6	Min	Q1	Median	Q3	Max	Score
	Colistin Sulfate 0.1	0.652	1.684	5.91	10.721	3.928	3.046	0.652	1.426	3.487	7.11275	10.721	1
	1	1.379	4.888	3.084	9.395	11.964	4.66	1.379	2.65775	4.774	10.0373	11.964	1
	5	8.667	2.879	4.545	16.983	14.324	6.622	2.879	4.1285	7.6445	14.9887	16.983	1
	10	1.503	4.146	3.247	25.732	8.967	5.666	1.503	2.811	4.906	13.1583	25.732	1
	Gentamycin 0.05	13.232	0	4.803	21.366	10.231	12.009	0	3.60225	11.12	15.2655	21.366	1
	0.1	5.605	0	1.297	14.685	12.127	9.768	0	0.97275	7.6865	12.7665	14.685	1
	1	2.778	0	8.411	13.59	19.713	6.447	0	2.0835	7.429	15.1208	19.713	1
	5	20.867	0	8.191	25.026	36.612	8.193	0	6.14325	14.53	27.9225	36.612	2
	Amikacin 0.1	13.592	1.994	18.478	6.606	12.929	5.919	1.994	4.93775	9.7675	14.8135	18.478	1
	1	28.747	3.127	46.659	8.568	7.057	7.99	3.127	6.0745	8.279	33.225	46.659	1
	5	24.815	5.912	51.705	9.829	4.379	43.871	4.379	5.52875	17.322	45.8295	51.705	2
	10	28.765	8.749	49.946	10.463	1.902	24	1.902	7.03725	17.2315	34.0602	49.946	2
	BTZ043 0.1	0.5	6.2	0.7	2.9	0.4	0.5	0.4	0.475	0.6	3.725	6.2	1
	1	4.1	3.9	1.1	0.7	0.8	0.5	0.5	0.65	0.95	3.95	4.1	1
	5	9.2	8.6	1.6	0.9	0.8	5.1	0.8	0.875	3.35	8.75	9.2	1
	10	25	0	0.7	1.9	0.8	1.8	0	0.525	1.3	7.675	25	1
		Phospholipids ↑
		1	2	3	4	5	6	Min	Q1	Median	Q3	Max	Score
	Colistin Sulfate 0.1	2.282	0.337	1.891	1.898	2.291	2.234	0.337	1.5025	2.066	2.28425	2.291	1
	1	2.19	0.14	1.542	0.939	2.679	2.054	0.14	0.73925	1.798	2.31225	2.679	1
	5	2.57	1.152	2.273	1.399	5.27	2.083	1.152	1.33725	2.178	3.245	5.27	1
	10	4.257	3.151	5.844	2.773	5.571	2.308	2.308	2.65675	3.704	5.63925	5.844	1
	Gentamycin 0.05	0.254	0.49	0.64	2.093	1.068	3.217	0.254	0.431	0.854	2.374	3.217	1
	0.1	0	0.254	0.708	5.361	0.967	1.013	0	0.1905	0.8375	2.1	5.361	1
	1	0.505	0.46	1.519	1.42	1.36	1.381	0.46	0.49375	1.3705	1.44475	1.519	1
	5	0.271	1.27	0.91	1.442	2.219	0.75	0.271	0.63025	1.09	1.63625	2.219	1
	Amikacin 0.1	7.767	8.037	5.307	6.264	1.847	4.673	1.847	3.9665	5.7855	7.8345	8.037	1
	1	8.389	5.768	9.965	10.102	3.604	7.646	3.604	5.227	8.0175	9.99925	10.102	1
	5	6.187	3.67	7.261	5.021	2.119	10.484	2.119	3.28225	5.604	8.06675	10.484	1
	10	3.731	4.735	3.751	3.431	0.543	3.619	0.543	2.709	3.675	3.997	4.735	1
	BTZ043 0.1	7.4	5.5	0.4	1.3	1.5	2.1	0.4	1.075	1.8	5.975	7.4	1
	1	3.3	2.9	1.7	1.1	1.3	2.3	1.1	1.25	2	3	3.3	1
	5	4.6	5.8	0.9	2.1	3.6	4	0.9	1.8	3.8	4.9	5.8	1
	10	25	66.6	1.4	6.8	5.7	11.2	1.4	4.625	9	35.4	66.6	1

## Sheet: Miscellaneous (1)
J774A.1		Adherent Cells ↓
Miscellaneous		1	2	3	4	5	6
	Iloprost 0.005	48.8345	0.1	8.51434	21.2298	0.1	0.1
	0.01	60.1652	4.45415	11.5552	11.2683	0.1	0.1
	0.025	69.5485	11.441	24.1529	20.4919	13.4662	18.4429
	0.05	65.6536	26.6376	34.8393	29.1622	22.2539	30.8232
	Ketoconazole 0.05	0.1	0.1	0.1	0.1	0.1	0.1
	0.1	9.50853	0.1	0.1	0.1	0.1	0.1
	1	0.489782	0.1	0.1	0.1	0.1	0.1
	5	8.79919	7.72893	32.3101	5.85317	0.1	12.5857
	Tadalafil 0.05	5.10475	0.1	0.1	14.0354	0.1	6.89215
	0.1	0.1	0.1	0.1	0.1	0.1	3.31844
	1	0.1	1.48472	5.21286	0.1	0.1	1.46777
	5	33.4317	0.611354	9.03562	8.40892	0.1	0.1
	Nedocromil 0.1	1.60446	0.1	0.1	0.1	0.1	0.1
	1	0.1	0.1	11.7421	0.1	0.1	0.1
	5	0.1	0.1	0.1	0.1	0.1	0.1
	10	3.52981	0.1	9.28626	0.793651	0.1	4.08589
		Mitochondrial Acitivity ↑
		1	2	3	4	5	6	Min	Q1	Median	Q3	Max	Score
	Iloprost 0.005	1.038	1.193	0.19	0.351	0.611	0.055	0.055	0.15625	0.481	1.07675	1.193	1
	0.01	1.778	1.097	0	0.52	0.293	0.249	0	0.18675	0.4065	1.26725	1.778	1
	0.025	0.581	1.775	0.229	0.928	0.353	0	0	0.17175	0.467	1.13975	1.775	1
	0.05	0	0.714	0.4	0	0.078	0.461	0	0	0.239	0.52425	0.714	1
	Ketoconazole 0.05	0.627	0.837	0.206	1.317	0.721	0	0	0.1545	0.674	0.957	1.317	1
	0.1	5.375	0.57	1.065	3.422	2.427	3.425	0.57	0.94125	2.9245	3.9125	5.375	1
	1	5.397	0.18	0.839	42.482	12.977	1.654	0.18	0.67425	3.5255	20.3532	42.482	1
	5	4.667	0.31	5.215	6.428	6.607	4.913	0.31	3.57775	5.064	6.47275	6.607	1
	Tadalafil 0.05	1.306	1.422	0.842	0.322	0.771	0.343	0.322	0.33775	0.8065	1.335	1.422	1
	0.1	0.735	1.587	0.693	0.724	1.913	0.198	0.198	0.56925	0.7295	1.6685	1.913	1
	1	1.176	1.596	0.458	0.27	0.661	1.813	0.27	0.411	0.9185	1.65025	1.813	1
	5	1.064	0.176	0.382	0.101	0.584	0.501	0.101	0.15725	0.4415	0.704	1.064	1
	Nedocromil 0.1	2.163	0.082	0.29	1.591	2.312	2.278	0.082	0.238	1.877	2.2865	2.312	1
	1	2.832	0.081	0.522	8.786	15.442	2.74	0.081	0.41175	2.786	10.45	15.442	1
	5	3.085	0.299	0.804	1.427	36.633	5.673	0.299	0.67775	2.256	13.413	36.633	1
	10	0	0.897	1.184	2.6	46.07	12.127	0	0.67275	1.892	20.6127	46.07	1
J774A.1		Mitochondrial Acitivity ↓
Miscellaneous		1	2	3	4	5	6	Min	Q1	Median	Q3	Max	Score
	Iloprost 0.005	2.076	36.968	18.139	2.342	6.278	18.082	2.076	2.2755	12.18	22.8463	36.968	2
	0.01	7.556	54.296	32.318	1.559	15.515	8.587	1.559	6.05675	12.051	37.8125	54.296	2
	0.025	8.721	39.053	34.937	7.077	20.733	7.981	7.077	7.755	14.727	35.966	39.053	2
	0.05	7.216	70.714	41.867	3.906	18.289	5.443	3.906	5.05875	12.7525	49.0787	70.714	2
	Ketoconazole 0.05	4.141	2.153	3.289	1.796	4.84	42.785	1.796	2.06375	3.715	14.3262	42.785	1
	0.1	0	2.852	1.332	0	0	0.223	0	0	0.1115	1.712	2.852	1
	1	0.102	6.553	1.048	0	0	0.165	0	0	0.1335	2.42425	6.553	1
	5	0	0.619	0.227	0	0	0.102	0	0	0.051	0.325	0.619	1
	Tadalafil 0.05	0	16.216	2.527	11.373	1.929	7.06	0	1.44675	4.7935	12.5838	16.216	1
	0.1	1.324	14.43	3.723	1.629	2.125	4.026	1.324	1.55275	2.924	6.627	14.43	1
	1	1.513	18.262	4.033	0.631	5.793	2.202	0.631	1.2925	3.1175	8.91025	18.262	1
	5	4.255	31.107	6.972	8.56	7.79	1.378	1.378	3.53575	7.381	14.1967	31.107	1
	Nedocromil 0.1	0	6.563	5.652	0	0	0.514	0	0	0.257	5.87975	6.563	1
	1	0.098	9.662	0.522	0	0.093	0.228	0	0.06975	0.163	2.807	9.662	1
	5	0	2.24	1.743	0	0	0.436	0	0	0.218	1.86725	2.24	1
	10	10.714	1.345	0.677	0.1	0	0.093	0	0.06975	0.3885	3.68725	10.714	1
		Membrane Permeability ↑
		1	2	3	4	5	6	Min	Q1	Median	Q3	Max	Score
	Iloprost 0.005	1.038	2.044	3.799	4.684	0.722	1.047	0.722	0.959	1.5455	4.02025	4.684	1
	0.01	1.333	3.108	2.849	4.262	2.752	1.867	1.333	1.7335	2.8005	3.3965	4.262	1
	0.025	1.744	2.17	0.573	5.104	1.975	1.721	0.573	1.434	1.8595	2.9035	5.104	1
	0.05	2.062	2.381	1.6	2.604	2.276	1.937	1.6	1.85275	2.169	2.43675	2.604	1
	Ketoconazole 0.05	2.133	3.23	1.644	3.114	0.824	0.404	0.404	0.719	1.8885	3.143	3.23	1
	0.1	3.471	2.471	2.53	0.38	0	6.999	0	0.285	2.5005	4.353	6.999	1
	1	4.481	1.885	4.612	0.922	1.418	5.376	0.922	1.294	3.183	4.803	5.376	1
	5	5.333	3.818	6.576	1.581	2.922	17.195	1.581	2.58675	4.5755	9.23075	17.195	1
	Tadalafil 0.05	4.104	1.565	2.022	4.721	0.868	1.371	0.868	1.24525	1.7935	4.25825	4.721	1
	0.1	5.588	2.02	4.502	3.439	2.285	1.65	1.65	1.9275	2.862	4.7735	5.588	1
	1	3.361	2.482	4.95	2.703	2.947	1.813	1.813	2.31475	2.825	3.75825	4.95	1
	5	1.862	2.812	7.068	6.848	2.726	2.569	1.862	2.39225	2.769	6.903	7.068	1
	Nedocromil 0.1	4.531	0.738	1.739	0	0.257	6.686	0	0.19275	1.2385	5.06975	6.686	1
	1	2.148	1.53	3.304	0.149	0.186	4.186	0.149	0.17675	1.839	3.5245	4.186	1
	5	1.457	2.39	2.547	0	0.338	11.564	0	0.2535	1.9235	4.80125	11.564	1
	10	0.84	4.126	9.137	0.3	0.109	24.067	0.109	0.25225	2.483	12.8695	24.067	1
J774A.1		Abnormal Nuclear Area
Miscellaneous		1	2	3	4	5	6	Min	Q1	Median	Q3	Max	Score
	Iloprost 0.005	11.765	21.124	5.508	5.972	7.111	7.056	5.508	5.856	7.0835	14.1047	21.124	1
	0.01	21.778	21.572	4.715	4.054	7.436	6.721	4.054	4.54975	7.0785	21.6235	21.778	1
	0.025	17.442	27.219	4.467	2.784	9.168	8.764	2.784	4.04625	8.966	19.8863	27.219	1
	0.05	7.216	32.857	4.133	4.036	9.262	7.657	4.036	4.10875	7.4365	15.1608	32.857	1
	Ketoconazole 0.05	5.27	5.742	4.83	5.749	3.296	4.137	3.296	3.92675	5.05	5.74375	5.749	1
	0.1	4.143	3.707	6.258	9.125	0	7.744	0	2.78025	5.2005	8.08925	9.125	1
	1	7.23	5.296	13.836	10.213	0	11.911	0	3.972	8.7215	12.3923	13.836	1
	5	10.778	3.715	12.698	13.699	0	15.865	0	2.78625	11.738	14.2405	15.865	2
	Tadalafil 0.05	8.582	22.902	5.897	10.622	3.375	7.676	3.375	5.2665	8.129	13.692	22.902	1
	0.1	7.941	17.605	9.957	7.692	5.26	5.611	5.26	5.52325	7.8165	11.869	17.605	1
	1	8.739	26.418	9.441	10.18	5.894	7.513	5.894	7.10825	9.09	14.2395	26.418	1
	5	14.362	29.701	17.67	14.199	6.621	11.466	6.621	10.2547	14.2805	20.6778	29.701	3
	Nedocromil 0.1	5.355	2.543	7.681	6.941	0	4.849	0	1.90725	5.102	7.126	7.681	1
	1	4.98	3.301	13.565	8.265	0	9.132	0	2.47575	6.6225	10.2402	13.565	1
	5	4.542	1.195	11.126	10.628	0	12.582	0	0.89625	7.585	11.49	12.582	1
	10	9.244	3.049	15.398	14.2	0	16.884	0	2.28675	11.722	15.7695	16.884	2
		Cellular Area ↑
		1	2	3	4	5	6	Min	Q1	Median	Q3	Max	Score
	Iloprost 0.005	15.917	2.215	3.134	6.674	6.111	2.646	2.215	2.53825	4.6225	8.98475	15.917	1
	0.01	24.444	1.645	4.028	3.015	7.67	4.543	1.645	2.6725	4.2855	11.8635	24.444	1
	0.025	34.302	4.142	3.322	7.193	11.213	12.754	3.322	3.937	9.203	18.141	34.302	1
	0.05	38.144	1.667	9.467	12.37	18.446	16.605	1.667	7.517	14.4875	23.3705	38.144	2
	Ketoconazole 0.05	0.627	1.555	0.925	1.317	0.824	0.202	0.202	0.52075	0.8745	1.3765	1.555	1
	0.1	3.247	8.84	1.731	2.205	3.236	2.308	1.731	2.0865	2.772	4.64525	8.84	1
	1	4.073	9.336	5.241	1.915	2.508	4.218	1.915	2.35975	4.1455	6.26475	9.336	1
	5	8.333	11.455	8.617	4.531	6.353	7.881	4.531	5.8975	8.107	9.3265	11.455	1
	Tadalafil 0.05	4.104	1.849	1.685	4.185	2.797	2.605	1.685	1.808	2.701	4.12425	4.185	1
	0.1	2.059	1.876	2.597	1.9	2.125	4.158	1.876	1.894	2.092	2.98725	4.158	1
	1	1.849	1.773	2.566	2.793	2.033	4.598	1.773	1.83	2.2995	3.24425	4.598	1
	5	5.585	2.109	4.871	2.719	1.315	3.258	1.315	1.9105	2.9885	5.0495	5.585	1
	Nedocromil 0.1	5.973	7.055	1.884	0.795	1.37	1.69	0.795	1.22625	1.787	6.2435	7.055	1
	1	3.027	7.407	4.87	1.638	1.395	3.577	1.395	1.57725	3.302	5.50425	7.407	1
	5	1.714	5.9	1.34	0.856	1.1	2.182	0.856	1.039	1.527	3.1115	5.9	1
	10	0.735	9.058	2.369	1.9	0.764	3.078	0.735	0.75675	2.1345	4.573	9.058	1
J774A.1		Polynucleated Cells ↑
Miscellaneous		1	2	3	4	5	6	Min	Q1	Median	Q3	Max	Score
	Iloprost 0.005	0.694	4.374	1.468	1.565	2.566	2.566	0.694	1.2745	2.0655	3.018	4.374	1
	0.01	1.773	2.028	0.779	1.592	2.652	2.652	0.779	1.38875	1.9005	2.652	2.652	1
	0.025	1.896	4.017	1.205	1.003	2.505	2.505	1.003	1.1545	2.2005	2.883	4.017	1
	0.05	2.273	1.205	1.036	0.912	3.027	3.027	0.912	1.005	1.739	3.027	3.027	1
	Ketoconazole 0.05	3.169	3.237	1.905	1.575	2.589	3.598	1.575	1.8225	2.879	3.32725	3.598	1
	0.1	3.548	2.639	7.741	6.722	2.738	7.572	2.639	2.71325	5.135	7.61425	7.741	1
	1	2.55	3.918	4.656	1.595	3.887	6.174	1.595	2.31125	3.9025	5.0355	6.174	1
	5	2.505	2.808	5.391	3.883	1.961	5.399	1.961	2.369	3.3455	5.393	5.399	1
	Tadalafil 0.05	2.621	2.782	0.933	2.142	0.718	0.718	0.718	0.718	1.5375	2.66125	2.782	1
	0.1	3.455	5.217	1.039	1.042	1.204	1.204	1.039	1.04125	1.204	3.8955	5.217	1
	1	5.235	3.468	2.269	1.131	1.741	1.741	1.131	1.5885	2.005	3.90975	5.235	1
	5	3.438	2.523	1.664	2.373	1.343	1.343	1.343	1.343	2.0185	2.75175	3.438	1
	Nedocromil 0.1	1.204	4	7.504	7.786	2.467	4.716	1.204	2.15125	4.358	7.5745	7.786	1
	1	2.526	3.471	6.775	3.362	3.855	7.537	2.526	3.153	3.663	6.9655	7.537	1
	5	2.586	3.372	7.815	3.924	1.957	5.067	1.957	2.42875	3.648	5.754	7.815	1
	10	1.915	2.202	6.852	4.725	1.365	4.33	1.365	1.7775	3.266	5.25675	6.852	1
		Vacoule Area ↑
		1	2	3	4	5	6	Min	Q1	Median	Q3	Max	Score
	Iloprost 0.005	2.431	0.398	24.67	0.391	3.3	3.3	0.391	0.39625	2.8655	8.6425	24.67	1
	0.01	2.837	0.203	30.685	0	5.218	5.218	0	0.15225	4.0275	11.5847	30.685	1
	0.025	3.318	1.691	0	24.355	5.711	5.711	0	1.26825	4.5145	10.372	24.355	1
	0.05	0.909	17.59	27.116	34.347	6.502	6.502	0.909	5.10375	12.046	28.9237	34.347	2
	Ketoconazole 0.05	0.76	2.726	0.952	2.205	85.203	0.3	0.3	0.645	1.5785	23.3453	85.203	1
	0.1	57.423	0.733	0.948	2.947	0.661	1.442	0.661	0.715	1.195	16.566	57.423	1
	1	51.966	1.789	1.109	0.218	0.353	1.213	0.218	0.31925	1.161	14.3332	51.966	1
	5	50.436	2.207	3.774	0.809	0.603	5.89	0.603	0.7575	2.9905	17.0265	50.436	1
	Tadalafil 0.05	2.621	41.571	0.933	0.669	2.09	2.09	0.669	0.867	2.09	12.3585	41.571	1
	0.1	2.642	0.348	0.26	1.823	2.247	2.247	0.26	0.326	2.035	2.34575	2.642	1
	1	1.805	0.385	0.303	0.113	3.179	3.179	0.113	0.2555	1.095	3.179	3.179	1
	5	3.438	0.229	27.988	0.339	33.428	33.428	0.229	0.3115	15.713	33.428	33.428	2
	Nedocromil 0.1	27.929	1.364	1.92	0.445	1.145	5.252	0.445	0.97	1.642	10.9213	27.929	1
	1	43.031	1.653	0.949	4.793	1.752	5.096	0.949	1.477	3.2725	14.5798	43.031	1
	5	43.966	1.073	0.289	0.238	2.128	3.619	0.238	0.27625	1.6005	13.7058	43.966	1
	10	7.056	1.713	1.296	0.766	0.455	0.812	0.455	0.68825	1.054	3.04875	7.056	1
J774A.1		Neutral Lipids ↑
Miscellaneous		1	2	3	4	5	6	Min	Q1	Median	Q3	Max	Score
	Iloprost 0.005	10.412	0	7.073	18.409	14.037	8.734	0	5.30475	9.573	15.13	18.409	1
	0.01	5.398	0	5.357	5.444	13.68	4.992	0	3.744	5.3775	7.503	13.68	1
	0.025	5.668	0	20.472	14.716	24.729	2.393	0	1.79475	10.192	21.5363	24.729	2
	0.05	28.62	0	8.378	11.955	33.402	1.974	0	1.4805	10.1665	29.8155	33.402	2
	Ketoconazole 0.05	0.895	1.556	1.916	3.947	1.704	3.066	0.895	1.39075	1.81	3.28625	3.947	1
	0.1	4.814	19.516	3.704	4.139	13.493	6.966	3.704	4.03025	5.89	14.9987	19.516	1
	1	3.388	10.083	4.524	4.178	9.446	4.716	3.388	3.9805	4.62	9.60525	10.083	1
	5	5.521	11.238	9.135	20.377	19.802	2.86	2.86	4.85575	10.1865	19.9458	20.377	2
	Tadalafil 0.05	5.524	0	8.446	5.039	41.157	8.219	0	3.77925	6.8715	16.6238	41.157	1
	0.1	10.251	0	5.382	7.822	35.212	6.545	0	4.0365	7.1835	16.4913	35.212	1
	1	2.667	0	11.288	7.798	16.354	5.167	0	2.00025	6.4825	12.5545	16.354	1
	5	8.297	0	11.321	16.488	26.616	6.974	0	5.2305	9.809	19.02	26.616	1
	Nedocromil 0.1	6.754	13.324	7.243	21.466	12	5.291	5.291	6.38825	9.6215	15.3595	21.466	1
	1	6.611	12.448	5.482	9.764	10.996	3.986	3.986	5.108	8.1875	11.359	12.448	1
	5	4.661	13.177	5.664	9.759	6.278	4.095	4.095	4.5195	5.971	10.6135	13.177	1
	10	2.423	11.975	7.306	13.938	11.246	0.691	0.691	1.99	9.276	12.4657	13.938	1
		Phospholipids ↑
		1	2	3	4	5	6	Min	Q1	Median	Q3	Max	Score
	Iloprost 0.005	0.217	0	2.067	2.494	4.236	8.609	0	0.16275	2.2805	5.32925	8.609	1
	0.01	0	0.37	1.531	1.714	1.765	1.902	0	0.2775	1.6225	1.79925	1.902	1
	0.025	0	0	1.706	5.214	6.305	2.308	0	0	2.007	5.48675	6.305	1
	0.05	0.337	0	0.931	1.868	3.505	1.086	0	0.25275	1.0085	2.27725	3.505	1
	Ketoconazole 0.05	5.817	7.004	5.575	10.526	4.089	7.311	4.089	5.2035	6.4105	8.11475	10.526	1
	0.1	3.209	3.846	0.741	2.07	1.199	1.622	0.741	1.0845	1.846	3.36825	3.846	1
	1	2.867	1.243	0.714	1.436	1.643	0.866	0.714	0.828	1.3395	1.949	2.867	1
	5	7.413	1.905	3.365	3.651	29.703	3.044	1.905	2.75925	3.508	12.9855	29.703	1
	Tadalafil 0.05	0	0.2	4.38	2.972	5.124	2.808	0	0.15	2.89	4.566	5.124	1
	0.1	0	0	1.615	5.675	4.247	2.969	0	0	2.292	4.604	5.675	1
	1	0.222	0	1.908	3.517	2.45	3.336	0	0.1665	2.179	3.38125	3.517	1
	5	0	0	1.201	0.67	0.757	0.91	0	0	0.7135	0.98275	1.201	1
	Nedocromil 0.1	5.691	0.421	0.805	1.963	2.889	1.561	0.421	0.709	1.762	3.5895	5.691	1
	1	3.723	0.415	2.836	1.502	3.112	3.08	0.415	1.23025	2.958	3.26475	3.723	1
	5	3.546	0.246	0.586	1.259	0.673	1.092	0.246	0.501	0.8825	1.83075	3.546	1
	10	0.713	0.51	0.913	2.593	0.608	0.691	0.51	0.5835	0.702	1.333	2.593	1

## Sheet: Miscellaneous (2)
J774A.1		Adherent Cells ↓
Miscellaneous		1	2	3	4	5	6
	Theophylline 0.1	0.1	0.1	0.1	0.1	0.1	0.1
	1	0.1	0.1	0.1	0.1	0.1	0.1
	5	0.1	0.1	0.1	0.1	0.1	0.1
	10	0.1	0.1	23.868	0.1	0.1	17.5067
	Pirfenidone 0.1	12.6654	6.28319	9.92	0.1	0.1	0.1
	1	17.8639	2.43363	0.1	0.1	0.1	0.1
	5	37.7127	33.4956	0.1	0.1	0.1	0.1
	10	35.7522	15.36	0.1	0.1	18.8488	17.9305
	Montelukast 0.1	20.9635	53.9535	0.1	0.1	0.1	4.27693
	1	22.0926	24.093	0.1	0.1	0.1	0.1
	5	0.1	75.8326	0.1	0.1	0.1	0.1
	10	0.1	45.414	0.1	3.73945	9.97689	4.05117
	Roflumilast 0.1	12.7211	72.093	0.1	0.1	0.1	10.523
	1	16.4471	36.1488	0.1	0.1	0.1	0.1
	5	0.1	68.6884	0.1	0.1	0.1	0.1
	10	6.84983	47.7581	0.1	21.1098	7.66564	27.0789
		Mitochondrial Acitivity ↑
		1	2	3	4	5	6	Min	Q1	Median	Q3	Max	Score
	Theophylline 0.1	3.502	0.606	1.615	0.855	1.711	10.078	0.606	0.79275	1.663	5.146	10.078	1
	1	2.576	0.079	1.642	12.209	14.552	14.732	0.079	1.25125	7.3925	14.597	14.732	1
	5	3.165	0.249	1.156	1.326	17.366	8.538	0.249	0.92925	2.2455	10.745	17.366	1
	10	0.302	0.091	8.669	1.438	4.903	5.423	0.091	0.24925	3.1705	6.2345	8.669	1
	Pirfenidone 0.1	1.599	5.628	0.142	1.441	4.02	4.37	0.142	1.11625	2.8095	4.6845	5.628	1
	1	0.774	3.222	0.136	12.207	20.287	4.63	0.136	0.6145	3.926	14.227	20.287	1
	5	1.104	5.615	1.198	2.469	27.316	4.025	1.104	1.1745	3.247	11.0403	27.316	1
	10	3.704	0.207	5.209	36.812	12.238	2.457	0.207	1.8945	4.4565	18.3815	36.812	1
	Montelukast 0.1	2.5	11.549	1.84	0.325	2.051	1.258	0.325	1.02475	1.9455	4.76225	11.549	1
	1	2.899	4.257	0.682	0.702	1.903	1.159	0.682	0.697	1.531	3.2385	4.257	1
	5	2.203	5.366	0.589	0.823	1.226	1.075	0.589	0.7645	1.1505	2.99375	5.366	1
	10	1.451	6.796	0.379	0.877	2.696	1.647	0.379	0.7525	1.549	3.721	6.796	1
	Roflumilast 0.1	2.663	7.123	2.259	0.345	1.303	0.505	0.345	0.465	1.781	3.778	7.123	1
	1	1.3	2.206	0.615	0.658	1.225	1.578	0.615	0.64725	1.2625	1.735	2.206	1
	5	14.78	17.278	5.269	1.837	2.289	0.931	0.931	1.6105	3.779	15.4045	17.278	1
	10	12.04	5.684	1.41	0.306	1.752	0.516	0.306	0.4635	1.581	7.273	12.04	1
J774A.1		Mitochondrial Acitivity ↓
Miscellaneous		1	2	3	4	5	6	Min	Q1	Median	Q3	Max	Score
	Theophylline 0.1	1.198	2.509	1.961	0.171	0.214	0.071	0.071	0.146	0.706	2.098	2.509	1
	1	0.184	12.747	1.231	0	0	0	0	0	0.092	4.11	12.747	1
	5	0	3.148	1.59	0	0.098	0.158	0	0	0.128	1.9795	3.148	1
	10	10.966	1.738	0.403	0.192	0	0.108	0	0.081	0.2975	4.045	10.966	1
	Pirfenidone 0.1	0.888	0.108	6.091	0	0	0.143	0	0	0.1255	2.18875	6.091	1
	1	0.774	0	9.388	0	0.102	0.077	0	0	0.0895	2.9275	9.388	1
	5	1.104	0	8.583	0	0	0.347	0	0	0.1735	2.97375	8.583	1
	10	0.195	17.769	0	0	0.221	0	0	0	0.0975	4.608	17.769	1
	Montelukast 0.1	1	0.136	0	7.717	0.098	3.695	0	0.0735	0.568	4.7005	7.717	1
	1	0.507	0.292	0	15.452	1.586	2.106	0	0.219	1.0465	5.4425	15.452	1
	5	0.422	0.72	0.059	1.738	0.306	2.257	0.059	0.24425	0.571	1.86775	2.257	1
	10	4.03	0.583	0	1.128	0.642	3.294	0	0.43725	0.885	3.478	4.03	1
	Roflumilast 0.1	0.372	0.138	0.103	9.326	0.1	1.514	0.1	0.10225	0.255	3.467	9.326	1
	1	0.585	0.535	0.123	10.28	0.094	1.286	0.094	0.11575	0.56	3.5345	10.28	1
	5	0.079	0.118	0	0.875	1.095	6.762	0	0.05925	0.4965	2.51175	6.762	1
	10	0	0.464	0	0.306	0.751	13.725	0	0	0.385	3.9945	13.725	1
		Membrane Permeability ↑
		1	2	3	4	5	6	Min	Q1	Median	Q3	Max	Score
	Theophylline 0.1	1.935	3.979	2.076	0	0	5.891	0	0	2.0055	4.457	5.891	1
	1	2.116	0.95	2.326	0	0	3.497	0	0	1.533	2.61875	3.497	1
	5	1.661	2.734	2.168	0	0.195	8.696	0	0.14625	1.9145	4.2245	8.696	1
	10	0.604	4.392	14.315	0	0.228	21.475	0	0.171	2.498	16.105	21.475	1
	Pirfenidone 0.1	1.954	10.606	6.657	0.169	0.082	3.868	0.082	0.14725	2.911	7.64425	10.606	1
	1	3.096	8.976	8.571	0.071	0.307	4.475	0.071	0.248	3.7855	8.67225	8.976	1
	5	1.735	15.478	10.978	0.176	0.235	14.504	0.176	0.22025	6.3565	14.7475	15.478	1
	10	10.526	10.331	0.316	0.344	25.91	6.069	0.316	0.337	8.2	14.372	25.91	1
	Montelukast 0.1	4.5	7.133	2.454	1.381	2.344	1.179	1.179	1.3305	2.399	5.15825	7.133	1
	1	3.986	5.248	2.5	2.546	1.903	2.738	1.903	2.35075	2.642	4.3015	5.248	1
	5	3.61	6.021	1.471	2.379	5.72	2.633	1.471	2.152	3.1215	5.79525	6.021	1
	10	4.245	7.67	0.883	7.268	7.702	7.373	0.883	3.4045	7.3205	7.678	7.702	1
	Roflumilast 0.1	3.777	8.575	4.928	0.086	1.503	0.757	0.086	0.58925	2.64	5.83975	8.575	1
	1	4.941	7.955	8.241	1.316	2.828	1.87	1.316	1.7315	3.8845	8.0265	8.241	1
	5	32.075	21.183	11.944	4.899	4.577	3.722	3.722	4.36325	8.4215	23.906	32.075	1
	10	30.1	15.429	9.231	7.187	6.383	4.747	4.747	5.974	8.209	19.0968	30.1	1
J774A.1		Abnormal Nuclear Area
Miscellaneous		1	2	3	4	5	6	Min	Q1	Median	Q3	Max	Score
	Theophylline 0.1	6.083	2.336	7.266	8.896	0	4.045	0	1.752	5.064	7.6735	8.896	1
	1	7.728	3.325	8.345	8.594	0	5.804	0	2.49375	6.766	8.40725	8.594	1
	5	6.25	1.74	13.873	11.516	0	15.336	0	1.305	8.883	14.2387	15.336	1
	10	7.746	1.738	22.984	15.436	0	18.98	0	1.3035	11.591	19.981	22.984	2
	Pirfenidone 0.1	11.545	11.039	0	8.39	0	6.805	0	0	7.5975	11.1655	11.545	1
	1	11.61	11.277	0	9.439	0	6.713	0	0	8.076	11.3602	11.61	1
	5	13.722	17.299	0	11.376	0	13.81	0	0	12.549	14.6822	17.299	2
	10	19.298	0	12.628	0	19.735	20.52	0	0	15.963	19.9312	20.52	2
	Montelukast 0.1	3.643	3.736	3.313	4.468	5.469	4.088	3.313	3.5605	3.912	4.71825	5.469	1
	1	4.275	6.997	5.455	7.375	7.294	3.633	3.633	4.1145	6.226	7.31425	7.375	1
	5	5.767	5.039	2.413	6.496	8.682	3.546	2.413	3.26275	5.403	7.0425	8.682	1
	10	6.233	6.311	4.227	10.777	13.736	6.902	4.227	5.7315	6.6065	11.5168	13.736	1
	Roflumilast 0.1	5.82	5.118	4.415	4.318	4.409	7.485	4.318	4.38625	4.7665	6.23625	7.485	1
	1	9.168	9.893	5.781	5.921	5.655	3.273	3.273	5.0595	5.851	9.34925	9.893	1
	5	9.119	10.059	5.855	2.537	7.363	6.079	2.537	5.0255	6.721	9.354	10.059	1
	10	8.696	11.949	6.923	7.492	10.638	12.487	6.923	7.34975	9.667	12.0835	12.487	1
		Cellular Area ↑
		1	2	3	4	5	6	Min	Q1	Median	Q3	Max	Score
	Theophylline 0.1	2.396	7.526	1.845	2.224	2.888	1.49	1.49	1.75625	2.31	4.0475	7.526	1
	1	3.22	6.176	2.326	1.365	0.976	2.009	0.976	1.26775	2.1675	3.959	6.176	1
	5	1.424	8.285	2.168	0.249	1.561	3.162	0.249	1.13025	1.8645	4.44275	8.285	1
	10	1.509	11.162	3.024	0.863	0.57	4.121	0.57	0.78975	2.2665	5.88125	11.162	1
	Pirfenidone 0.1	4.085	5.195	7.224	1.102	0.984	2.006	0.984	1.0725	3.0455	5.70225	7.224	1
	1	3.406	7.94	8.435	1.419	1.844	2.623	1.419	1.73775	3.0145	8.06375	8.435	1
	5	2.839	7.739	10.18	0.617	0.471	1.527	0.471	0.5805	2.183	8.34925	10.18	1
	10	3.314	10.537	0.474	0.803	5.513	4.335	0.474	0.72075	3.8245	6.769	10.537	1
	Montelukast 0.1	2.5	3.397	1.963	0.487	1.758	2.673	0.487	1.44025	2.2315	2.854	3.397	1
	1	4.203	4.082	2.159	1.756	2.114	0.948	0.948	1.554	2.1365	4.11225	4.203	1
	5	2.579	2.225	1.177	0.732	1.43	0.806	0.732	0.7875	1.3035	2.3135	2.579	1
	10	2.526	3.301	2.082	2.506	4.75	1.882	1.882	2.032	2.516	3.66325	4.75	1
	Roflumilast 0.1	5.573	5.602	4.209	1.986	2.305	3.196	1.986	2.22525	3.7025	5.58025	5.602	1
	1	7.672	9.96	5.166	0.905	2.074	1.227	0.905	1.1465	3.62	8.244	9.96	1
	5	18.632	16.923	6.206	0.787	0.995	2.605	0.787	0.943	4.4055	17.3502	18.632	1
	10	46.488	52.668	30.641	1.07	1.752	5.779	1.07	1.5815	18.21	48.033	52.668	2
J774A.1		Polynucleated Cells ↑
Miscellaneous		1	2	3	4	5	6	Min	Q1	Median	Q3	Max	Score
	Theophylline 0.1	2.403	3.812	8.466	3.567	3.604	7.474	2.403	3.276	3.708	7.722	8.466	1
	1	0.437	4.507	5.068	3.089	6.028	7.508	0.437	2.426	4.7875	6.398	7.508	1
	5	2.218	4.134	6.404	5.875	3.163	6.025	2.218	2.92675	5.0045	6.11975	6.404	1
	10	1.799	2.411	5.393	4.747	3.723	4.714	1.799	2.258	4.2185	4.9085	5.393	1
	Pirfenidone 0.1	5.739	3.499	14.412	6.879	3.308	7.89	3.308	3.45125	6.309	9.5205	14.412	1
	1	5.206	4.512	9.445	2.65	3.161	8.366	2.65	3.03325	4.859	8.63575	9.445	1
	5	6.157	3.257	6.557	4.729	2.517	5.449	2.517	3.072	5.089	6.257	6.557	1
	10	3.081	1.954	4.646	2.695	4.192	2.89	1.954	2.50975	2.9855	4.3055	4.646	1
	Montelukast 0.1	3.01	14.667	6.227	5	8.388	2.93	2.93	2.99	5.6135	9.95775	14.667	1
	1	3.422	9.265	6.573	5.222	5.789	5.22	3.422	4.7705	5.5055	7.246	9.265	1
	5	3.173	8.545	6.727	6.863	5.775	4.438	3.173	4.12175	6.251	7.2835	8.545	1
	10	3.147	8.18	5.76	4.647	6.076	3.819	3.147	3.651	5.2035	6.602	8.18	1
	Roflumilast 0.1	1.609	7.774	7.857	3.562	5.087	2.494	1.609	2.27275	4.3245	7.79475	7.857	1
	1	1.359	6.455	4.082	7.067	7.202	4.853	1.359	3.40125	5.654	7.10075	7.202	1
	5	2.629	7.729	4.277	6.696	6.556	3.015	2.629	2.9185	5.4165	6.95425	7.729	1
	10	1.163	3.403	1.067	7.054	8.259	3.747	1.067	1.139	3.575	7.35525	8.259	1
		Vacoule Area ↑
		1	2	3	4	5	6	Min	Q1	Median	Q3	Max	Score
	Theophylline 0.1	26.34	1.241	1.984	2.706	3.266	3.263	1.241	1.79825	2.9845	9.0345	26.34	1
	1	0.611	1.451	1.978	1.059	2.583	0.762	0.611	0.72425	1.255	2.12925	2.583	1
	5	51.495	0.967	2.463	1.044	0.408	2.665	0.408	0.82725	1.7535	14.8725	51.495	1
	10	9.353	2.516	3.146	0.103	1.412	4.571	0.103	1.08475	2.831	5.7665	9.353	1
	Pirfenidone 0.1	0.696	2.121	2.647	2.166	2.536	2.844	0.696	1.76475	2.351	2.69625	2.844	1
	1	1.436	5.968	2.249	0.234	0.958	3.642	0.234	0.777	1.8425	4.2235	5.968	1
	5	1.119	6.189	1.821	0.577	0.608	0.101	0.101	0.458	0.8635	2.913	6.189	1
	10	6.723	1.792	1.373	0.426	0.449	1.734	0.426	0.44325	1.5535	3.02475	6.723	1
	Montelukast 0.1	2.039	10.909	7.875	0	0	1.282	0	0	1.6605	8.6335	10.909	1
	1	0.442	5.221	2.347	0	0.105	21.016	0	0.07875	1.3945	9.16975	21.016	1
	5	0.464	13.164	5.221	0.817	0.096	1.627	0.096	0.372	1.222	7.20675	13.164	1
	10	0.93	1.943	3.571	14.286	0	0.566	0	0.4245	1.4365	6.24975	14.286	1
	Roflumilast 0.1	2.547	1.06	4.286	3.562	0	0	0	0	1.8035	3.743	4.286	1
	1	7.246	3.274	0.875	6.537	0.72	10.735	0.72	0.83625	4.9055	8.11825	10.735	1
	5	19.769	27.129	4.888	0.291	0.831	32.663	0.291	0.696	12.3285	28.5125	32.663	1
	10	8.14	4.915	9.333	4.426	0.1	0	0	0.075	4.6705	8.43825	9.333	1
J774A.1		Neutral Lipids ↑
Miscellaneous		1	2	3	4	5	6	Min	Q1	Median	Q3	Max	Score
	Theophylline 0.1	5.51	17.442	7.045	7.516	11.55	2.178	2.178	4.677	7.2805	13.023	17.442	1
	1	3.423	5.379	3.592	6.709	12.579	0.462	0.462	2.68275	4.4855	8.1765	12.579	1
	5	2.028	11.05	4.338	7.135	10.613	1.224	1.224	1.827	5.7365	10.7222	11.05	1
	10	3.035	11.238	3.046	21.035	23.245	0.112	0.112	2.30425	7.142	21.5875	23.245	1
	Pirfenidone 0.1	3.474	4.684	11.842	24.149	6.908	4.368	3.474	4.1445	5.796	14.9188	24.149	1
	1	2.717	7.342	11.435	8.477	13.646	0.994	0.994	2.28625	7.9095	11.9878	13.646	1
	5	3.563	9	12.475	10.96	6.219	1.544	1.544	3.05825	7.6095	11.3388	12.475	1
	10	1.767	3.321	13.174	8.631	0.185	5.357	0.185	1.3715	4.339	9.76675	13.174	1
	Montelukast 0.1	17.138	3.666	53.059	6.799	5.906	5.613	3.666	5.12625	6.3525	26.1182	53.059	1
	1	22.923	8.455	46.227	5.094	9.854	10.227	5.094	7.61475	10.0405	28.749	46.227	2
	5	25.649	9.419	49.8	4.729	6.37	14.967	4.729	5.95975	12.193	31.6867	49.8	2
	10	25.691	13.111	47.591	4.255	6.25	6.979	4.255	5.75125	10.045	31.166	47.591	2
	Roflumilast 0.1	7.23	5.049	36.576	16.468	1.508	8.457	1.508	4.16375	7.8435	21.495	36.576	1
	1	17.774	6.649	32.983	4	4.777	13.861	4	4.58275	10.255	21.5763	32.983	2
	5	28.319	8.007	40.374	6.595	5.145	12.21	5.145	6.2325	10.1085	31.3328	40.374	2
	10	7.914	19.842	32.155	3.526	2.778	2.35	2.35	2.671	5.72	22.9202	32.155	1
		Phospholipids ↑
		1	2	3	4	5	6	Min	Q1	Median	Q3	Max	Score
	Theophylline 0.1	1.879	1.55	1.818	2.124	1.824	1.136	1.136	1.4465	1.821	1.94025	2.124	1
	1	3.087	1.517	0.378	1.899	1.677	0.462	0.378	0.441	1.597	2.196	3.087	1
	5	1.482	0.273	1.142	1.514	3.774	1.836	0.273	0.92475	1.498	2.3205	3.774	1
	10	1.258	0.427	0.761	1.211	1.695	1.571	0.427	0.6775	1.2345	1.602	1.695	1
	Pirfenidone 0.1	0.993	0.468	0	7.131	1.554	2.821	0	0.351	1.2735	3.8985	7.131	1
	1	1.268	0	0.224	1.597	2.037	1.445	0	0.168	1.3565	1.707	2.037	1
	5	1.114	0.8	0	1.243	1.8	1.362	0	0.6	1.1785	1.4715	1.8	1
	10	0.707	0.369	2.258	1.19	0.555	5.952	0.369	0.5085	0.9485	3.1815	5.952	1
	Montelukast 0.1	15.111	8.113	13.118	9.642	4.832	3.929	3.929	4.60625	8.8775	13.6163	15.111	1
	1	13.402	5.468	10.279	8.084	3.024	4.924	3.024	4.449	6.776	11.0597	13.402	1
	5	6.104	4.465	8.966	4.844	1.037	4.864	1.037	3.608	4.854	6.8195	8.966	1
	10	5.04	4.768	4.164	1.891	1.736	3.204	1.736	1.85225	3.684	4.836	5.04	1
	Roflumilast 0.1	10.952	7.573	10.246	13.007	5.128	6.016	5.128	5.794	8.9095	11.4657	13.007	1
	1	8.426	6.583	7.597	6.182	3.583	6.751	3.583	5.53225	6.667	7.80425	8.426	1
	5	7.35	4.32	4.51	3.243	1.447	3.525	1.447	2.794	3.9225	5.22	7.35	1
	10	0.74	3.823	3.326	0.705	3.03	1.697	0.705	0.73125	2.3635	3.45025	3.823	1
